# Supplementary material for: Genomic characterization of the complete terpene synthase gene family from Cannabis sativa
Source: PLoS One. 2019 Sep 12;14(9):e0222363. doi: 10.1371/journal.pone.0222363 (PMC6742361; doi:10.1371/journal.pone.0222363)
Supplement: S1 File — Predicted transcripts for the genes described in this study (with TPS7 from reference 7 added for completeness sake). (TXT) [file pone.0222363.s002.txt]

>TPS59
ATGTTCACACAAATCTTAGTATCTTCAAATGACAACCCAAATATAATTGTTCGTCCTACAAAAAAATTCCACCCAAATAT
TTGGGGAGAACGATTCTTACATTACAACATTTCACAACAAGATTTGTATTGTCAACAACAAAAGGTTGAGGAATTAAAAG
AAGTGGTTAGAAGAGAAATATTTGGAGATTATTATTATGATGCTTGGAAAAATCAATTGAAGATAATTGATGTGGTAGAA
CGTTTGGGATTGTCTTATCATTTTGAAACTGAAATAGAAAATAAGCTTCAATGCATTTACAACAAAACTAATATTATTGA
TGATGAAGATTTACACCATGTTTCTATTCGATTTAGACTTCTACGACAACATGGATTTAGAATTTCTTCTGATATATTTG
AAAAATTCAAAGACGAGGATGGGAACTTTAAAAAATGCTTGGTAAGTGATACCTTTGGTTTGCTTAGCTTATATGAAGCC
TCACATTTGAGTTGTGTTGGAGAAAATATACTTGATGAAGCACTTGCTTTCACAACAACACACCTAAATGAGTTTTTGGT
GAAGAAAAAAGAACACCATGAAGACGATGATCCATTATCGAAAGAAATATCTCGAGCCCTAGAGAGGCCCTTAAGAAAGA
CCCTAGTAAATCTTCATGCAAGGCATTTCATTTCGATATATGAAAAAGATGCCTCACATAACAAAGTATTGTTACAACTT
GCAAAATTAGATTTCAATCTATTACAATGCATGCATAAAAAGGAACTTAGTGAAGTCAGCAGGTGGTGGAAAGAATCAGA
TTTTGTACACAAATTTCCATTTGCAAGAGATAGGATTGTGGAATTATACCTTTGGATATTAGGAGTTTATTATGAACCCC
AATATTGTTTGGCAAGAAATATTTTAGTCAAAATCATAGCTTTGGCCTCAATTGCGGATGATATTTATGATGCATATGGT
ACACTTGAAGAACTTGAGCTCCTAACTCATGCAATTGAAAGGTGGGATATAAATTGTGTGGATACACTGAATCAAGAATA
TATGCAAACATTTTATAAGGATGTTTTGAATTGTTATGAAGAGTTTGAGCAAGTGCTAGAAAAAGAAGAACAATACAAAG
TTCATTATGCAAAAGCAGCGTTTAAGGGATTAGTCCGATCTCATTTGGATGAAGCTCGATGTTTGCATAGAGGACTCATC
CCAAGTTTTGAAGAGTACTTGAAATTTGCTTTGGATAATTGTGGTTACTACATGTTGATACTAAGCTCTTTGGTTGGAAT
GAAAACTAATATTGTAACAAAAGATGTTTTTGAGTGGCTCTCCAAAGATCGAAAGATTATTAGAGCATCTGTTACTATTT
GTAGGCTCATGGATGACATAGCTGAACACAAGTTTGAGGAAGATGATTATGAGGAACATTCAGCAGTGGAATGCTATATG
ATTGAACATGGCGTTTGTGAAGAGGAAGCCTATGATGAACTGAATAAGCTAATAATGAATGCATGGAAAGAAATAAATGA
AGAGTTTTTGAAGCCTACTAAAGTAGCTTCACCCATATTACTTCGTGCTCTTAACTTTTCAAGGGTTATGGATCTTATTT
TCAAATTTGGAGATGGTTATACACACGTTGGAAAAGTCACCAAAGATATTGTTGCTGCTTTGCTTATTCATCCAATT
>TPS42
TCAAGTACTTGCTACCCCATCAAATGTTCTGTGGTCCATAACCCTAGTTCTACTACTATTGTTAGAAGATCAGGAAACTA
TGAACCTCCCATTTGGTCTTTTGATTATATTCATTCTCTTTCAAGCAAATATAAGGGAGAAGCTTATACAAATCGACTGA
AAAAGCTTGAGAAAGATGTGAAAATGATGCTACTTGGCATGGAAATTAATTCTTTAGCCCAACTTGAGTTCATTGATACA
TTACAAAGGCTTGGAATATCTTATCATTTTAAAAATGAAATAAATACTATTTTAAAGAAAAAATACACTAATAATACAAA
TATTATGAATAAAAACCCTAACTATGACTTATATGCCACTTCTTTGGAATTTAGGCTTCTACGGGAGTATGGATTTGTAG
TACCTCAAGAAATTTTCAATGATTTTAAGGATGATGAAACAGGAGAGTTCAAGGCAACTATAAATGATGATATTATGGGA
GCATTGGCTTTATATGAAGCTTCATTTTATGGGAAAAATGGTGAAAGTGTTTTGGAAGAAGCAAGAATTTTCACAACCAA
ATGTCTTGAAAAATACAAAATATTGTCAAGTGATAATAATAATAATAATAATAATATATTATTATTAGTGGATCATGCTT
TGGAAATGCCACTTCATTGGAGAATCACAAAATCAGAAGCTAGATGGTTCATTGAAGAAATATATGAGAAAAAACAAGAC
ATGATGATGAATTCTACTTTGCTTGAGTTTGCCAAATTGGATTTCAACATTGTGCAATCAACATATCAAGAAGAGCTCAA
ATATCTCTCTAGGTGGTGGAAGCATTCTAAACTTGGAGAGAAATTGCCTTTCGTTAGAGATAGATTGATGGAGTGTTTCA
TGTGGCAAGTTGGAATAAGATTTGAGCCAGAATTCAGTTACTTTAGAATAATTGCTACACAAATCTATGTTCTAATCACA
ATAATTGATGATATGCATGACATATATGCAACTTTGGAGGAACTACAACTCTTCGCTAATGCTCTTCAAAGGTGGGATTT
GAAAGTAATAGATGAGTTACCGGATTACATGAAGATGGCTTTCTTCATTTTATACAATTTCACAAATGAAATGGTGTTTA
ATGTATTAGGAGAACATGGTTTTGTTAACCTTGAATACTTCAAGAAATTGTGGATAGACATATGTAAACATCAATTGCAA
GAGGCAAAATGGTTCTATAGTGGATACCAACCAACATTGCAAGAATATACTGAAAATGCTTGGATTTCAGTAGGAGGACC
AGCTTTTCTTATGCATGCTTATTTCTGTTTTACAAATCTCATAACAAATGAAGAAGTGGAATGTCTTAAAGAGGGTTATC
CCAATATTGTTCGACATGGATCCCTAATATTACGACTTGCAGATGATCTAGGAACATGTTCGGATGAAATGAAAAGAGGC
GATGTTCCTACATCAATTCAATGTTACATGCATGATACTGGTGTTTCTGAAGACGAAGCTCGTGAGCACATCAAGCATTT
GATAAGCGAATCATGGAAGGAGATGAATAATGAAAATGGAGATCATAATTCTTCTTTCTCGAAAGAATTTGTTCATGTTT
GCAAAAATCTTGGTAGAGCGTCACAATTTATATACCAATATGGAGATGGACATGCTTCTCAAAATACTCTATCAAAAGAT
CGTATTTTTAAAATTATTATTAATCCTTTCCCC
>TPS55
CAACAACAAAAGGTTGAGGAATTAAAAGAGGTGATTAGAAGAGAAATATTTGGGGAATCATCAATATCATCATCAGCTTA
TTATGATGCTTGGAAAAATCAATTGAAGATAATTGATGTGGTAGAACGTTTGGGATTGTCTTATCATTTTGAAACTGAAA
TAGAAAATATGATAGAACAAATCTACAACAAAACCAATAATTTTGATCTTCTTAAGGATGAAGAGTTGCATGATGTTTCC
TTGTGGGTTAGACTTCTACGACAACATGGATTTAGGGTTTCTTCTGATATATTTAAAAAATTCAAAGATGAGGATGGAAA
CTTTAAAAAATGTTTGGTAAGTGATACTCTTGGTTTGCTTAGCTTATATGAAGCCTCACATTTGAGTTGTGTTGGAGAAA
ATATACTTGATGAAGCACTTGCTTTCACAACAACACACCTAAATGAGTTTTTGGCGAAGAAAAAAGAACACCATGATGAC
GATGATCCATTATCGAAAGAAATATATCGTGCCCTAGAGAGGCCCTTAAGAAAGACCCTAGTGAATCTTCATACTAAGCA
TTTCATTTCGATATATGAAAAAGATGCCTCACATAACAAAGTATTGCTACAACTTGCAAAGTTAGATTTTAATCTATTAC
AATCCCTACACAAAAAGGAGCTTAGTGAAATCAGCAGGTGGTGGAAAGAATCAAACTTTGTACAAAAATTCCCTTTTGCA
AGAGATAGAATTGTGGAGCTCTATCTGTGGATGTTAGGAGTCTATTATGAACCCCAATACTCTTTGGCAAGAAATATTTT
AGCCAAAATCATAGCTTTTTCCTCAATTGCTGATGATATTTATGATGCATATGGTACATTTGAAGAGCTTGAACTCCTAA
CTCAAGCAATTGAAAGGTGGGATATAAATTGTATTGATACACTCAATCAAGAATATTTGAAAACATTTTATAAGGATCTT
TTGAATTGTTATGAAGAGTTTGAGCAAGTGCTTACAAAAGAAGAAACTTATAGAGTTCATTATGCAAAAGAAGTGTTTAA
AGAGTTAATCCGATCATATTTTGATGAAGCTCGATGGTTGAATAGTGGACGTGTCCCAAATTTTGAAGAGTACATGGAAT
TTGCAACCATTAATTGTGGTTACTATATGTTGATAGTGAGTTCTTTGGTTGGAATAAAAACTAGTATTGTAACCAAAGAT
GTTTTTGAGTGGCTCTCCAAAGATCGAAAGATTATTAGAGCATCTGTTATTATTTGTAGGCTCATGGATGACATAGCTGA
ACACAAGTTTGAGAAAGACAAATATGATGAAGATTCTGCCATTGAATCGTATATGATGCAACATGGTGTTTGTGAAGAAG
AAGCCTATGATGAACTCAATAAGCTTATAATTAATTCATGGAAAGAAATAAATGAAGAGTTTTTGAAGCCAACTAAATTA
GCTTCACCCATATTACTTAGGGTTCTTAATTTTTCTAGGGTTATGGATCTTCTCTACAAAAATGGTGATGGTTTTACACA
TGTTGGAAAAGTCACCAAAGATACTGTTGCTGCTTTGCTAATTGATCCCATT
>TPS44
AATAACAAAGAGAGTTATGTGAAGATTATTGAGCTGAAGGAACAAGTGAAGAATAAATTACTTCATGGTCTTCATCCTTT
GGAAAACCCTTTAGAGACACTTGAATATATTGATGATATTCAACGATTGGGGTTATCTTATTATTTCGAAAATGAAATTG
AACAAGTTTTGAAGCAATTTCATAATAATAACAATCTTCATCACGATTTTGGTGATAACCTTTATGCTGATGCTCTTCGC
TTTCGGTTGCTTAGGGAACAAGGTTATAATAGTGCATGTGAGGTATTCGCCAAATATAAGAATGAGAGAGGAAAATTTAA
GGAATCAATTTTGAGTGACATTCGAGGAATGTTGAACTTGTATGAAGCTTCACAAATGAGAGTTTGCAGAGAAAAAATAC
TAGATGAAGCACTTATCTTCACAACTACTCATCTTCAGTCCTTAGTGGAAACATCCCAATTGAGCTCTCCTTATTTAGAC
CTAGTGAAACATGCCCTAATGCACCCTATTCGAAAGAGCTTACAAAGAAGAGAGGCAAGACTTTACATATCACGTTACCA
CCAACTACCTTCTCACGAAAAGCTTCTTTTAACTCTTGCCAAACTAGATTTCAACTTGCTTCAACAACTACATCAAAAAG
AATTAAATTATATTACGAGGTGGTGGAAGGAGTTTGACTTCAAAAGTAAGCAATCTTTTTCAAGAGACAGAATAGTGGAG
TGTTACATTTGGAATTATGGAGTATATTTTGAAGCTCAAACTTCCCAAATTAGGTTGATGATGACCAAGTTGATTTCTTT
GCTTACTATTATTGATGATTCTTATGATAGCTATGGTACACTTGAAGAGCTAAGGCCTTTTACTGAAGCAGTTAGAAAGG
TATTTAATTATATATACAAACATATGAAGTGGGATATATCTGCTACTGAAAATTTACTAGAGTACATGAAAGTATGTTAC
AAGAAATTTTTAGAATTTTTCAATGAAATTGAAGAATTTACAAAGGAAAATCCATACTGTGCGAGCTATGTTAAGAAAGG
GTTGCAATGTATGGTTAGAGCTTATAGTAAGGAAGCCCAATGGTTACACAATAAATATATGCCAACATTTGATGAATATT
ATCCAATTGGACTTGATAATGCTGGATCTGATGAGCTAATATCAATGGCCTTTTGTGGAATGGGAAATGTTGTAACAAAA
GAATCTATGGATTGGATATTTTCTCAACCCCAACCTAAGATTATACGAACTATGTCAATTGTTGGAAGACTTATGAATGA
CATTGGCTACCACAAGTCGGATCGAAGAAAATTATCAAAAGATGTAGTGGCTTCCGCTGTGGAGTGTTACATCAAACAAT
ATGGTGTAACAGATGAAGAAGCTATAGAGAAACTTAACGAACAAGTTAATGATTCATGGAAGGATCTCAATGAAGATCTT
CTTTATCCAATCGCTATTCCTAGACCACTCTTAATGAGAGTTCTCAATCTTGTACGAGTGAACCATGAGATGTATAGAGA
AGGCGACGGTTTTACACAACCAACATTGCTCAAGAATTTGATTGATACTCTCATCATCAATCCC
>TPS37
AGTACTACAATATTCAAAGAACAACCGGAAGCAATTGTCCGACGATCAGGAAACTACAAACCCACGTTGTGGGATGCTCA
TTTTTTCAAATCACTCCAAGTCATATATACGGAGGAAAGCTATGGGAAAAGAATCAATGAGCTGAAAGAAGATGTGAGAA
GAATTCTTGAGAAGGAGGCTGAGAATCCTTTAGTTAAACTTGAACAGATCAATGATTTGAGCAGACTTGGAATATCTTAT
CACTTTGAAGATCAAATTAAGACAATATTAAACCTGACATTTAACAATAATAATGCATTGTGGAAGAAAGATAATCTGTA
TGCCACTGCTCTTCATTTCAAACTCCTTAGACAATATGGATTCAATCCTGTATCTTCAGAGGTTTTCAATGCCTTCAAAG
ACCAGAAAAAAGAGTTCAAAGAAAGTTTGAGTAAGGATGTGAAAGGAATGGTATGTCTATATGAGGCTTCATTCTATTCA
TTTAGGGGTGAACCCATATTAGATGGAGCAAGAGACTTCACAACCAAACATCTGAAACAATACTTGATGACGAGGCAATG
TCAAACTAAATCTGTTGACCATGATGATGATGATGATCTTGTGAAACTTGTGGAGCATGCCTTGGATCTTCCACTCCATT
GGAGATTGCCAAGATTGGAGGCTAGGTGGTTCATTGATATGTATGCTGAAAGGAATTATGATATGAATCCAACTTTTCTT
GACTTCGCTAAACTTGACTATAACTTCGTTCAGTCAGCATACCAAAAAGAGCTCAAATATATTTCAAGGTGGTGGAGTGG
TTCTAGGTTGACAGAAAGGCTACCATTTGCTAGAGACAGAGTAGTGGAAATTTTCTATTCTGCAGTGGCATTAAAATATG
AGGCAGAATTTGGATTTGTTAGAACTGTGATGACAAAAATTGGTCTCTTGCTAACACTCATGGACGATATATATGATGTG
TATGGTACACTAGATGAGCTTCAGCTTTTTCTAGGGGCAATTGAGAGGTGGAATATAAATGAATTGGATCAGCTACCCGA
TTACATGAAGATATTGTTTGTTGCTTTTTATAACAATGTGAATGAGATATCTTATTATGTCCTTAAAGAAAATGGGATTC
ACATCATCAAATATCTGAAGAAAGCGTTGGGGGATCTGTGTAAATGCTATATGGAGGAGGCAAAATGGTTTCACAGTGGA
CACATACCAAGTTTAGAAGAATTCATTGAGAATGGATGGAAATCAATTACAATACCTCTTTGTCTTATCTATCATTATTG
CTTAATTACAACTTCAATTACAGAACAAGACATGGAACACTTGCTTCAATATCCAACTATTTTACGTGTCTCAGGAACTG
TCTTTCGATTTATAGATGATTTGGGAACCTCATCAGATGAACTTGAAAGAGGAGATAATCCTTCATCAATTCAATGCTAC
ATGCGTGAAAAGGGTGTTAGTGAAAATGAAAGCCGTGAACACATATGGAATTTAATAAGTGAAGGATGGAAGGAAATTAA
TGAAGTCAAAGCTTCAAACTCTCCATACTCTCAAGTGTTTATTGAATCTGCCATTGATTTTGTTAGAGGAGCAATGGAGA
TGTATCACAAGGGTGATGGCTTTGGTACTAATCAAGACCGATATCTTAAGACCAAAGTTGTCAACATGTTCTTCGATCCA
ATTCCAATT
>TPS2
CAATGTAGTTTGGCCAAAAGCCCTAGTAGTGATACTAGTACAATTGTTAGAAGATCAGCCAACTATGATCCTCCCATTTG
GTCTTTTGATTTCATTCAGTCTCTTCCATGCAAATATAAGGGAGAACCCTATACAAGTCGATCGAATAAGCTAAAAGAAG
AAGTGAAAAAGATGTTAGTTGGAATGGAAAACTCTTTAGTCCAACTTGAGTTGATTGATACATTACAAAGACTTGGAATA
TCTTATCATTTTGAGAATGAAATCATTTCTATTTTGAAGGAATATTTCACTAATATTAGTACTAATAAAAACCCTAAATA
TGATTTATATGCCACTGCTTTCGAATTTAGGCTTTTACGCGAATATGGATATGCAGTGCCTCAAGAAATTTTTAATGATT
TTAAGGACGAGACGGGAAAGTTCAAAGCGAGTATTAAAAATGATGATATTAAGGGAGTATTGGCTTTATATGAAGCTTCA
TTCTATGTGAAAAATGGCGAAAATATTTTGGAGGAAGCTAGGGTTTTCACAACAGAATATCTCAAAAGATATGTAATGAT
GATTGATCAAAACATAATATTAAATGATAATATGGCAATATTAGTGAGACATGCCTTGGAGATGCCACTTCATTGGAGGA
CTATAAGAGCAGAAGCTAAGTGGTTCATTGAAGAATATGAGAAAACACAAGACAAGAATGGCACTTTGCTTGAATTTGCG
AAATTGGATTTCAACATGCTTCAATCAATATTTCAAGAAGATCTAAAACATGTCTCGAGGTGGTGGGAACATTCTAAGCT
TGGAAAGAATAAAATGGTTTATGCTAGAGATAGATTGGTAGAGGCTTTTCTATGGCAGGTTGGAATAAGATTTGAGCCAC
AATTCAGCCACTTTAGGAGAATATCTGCAAGAATATATGCTCTAATTACAATCATAGATGACATATATGATGTGTATGGA
ACATTGGAAGAGTTAGAGCTTTTCACCAAGGCTGTTGAGAGATGGGATGCGAAGACCATACACGAGTTACCAGATTATAT
GAAGTTGCCTTTCTTTACTTTATTTAACACCGTAAATGAAATGGCGTATGATGTATTAGAAGAGCATAATTTTGTCACCG
TTGAATACCTCAAGAACTCGTGGGCAGAGTTATGTAGGTGCTATTTGGAAGAGGCAAAATGGTTTTATAGCGGATACAAA
CCAACCTTGAAGAAATATATTGAGAACGCCTCGCTTTCAATAGGAGGACAAGTTATTTTTGTGTATGCTTTTTTCTCTCT
TACAAAGTCCATAACAAATGAGGCCTTAGAGTCCTTGCAAGAGGGTCATTACGCTGCATGTCGCCAAGGATCCTTGATGT
TACGACTTGCAGATGATCTTGGAACATCATCAGATGAATTGAAAAGAGGTGACATTCCTAAATCGGTTCAATGTTACATG
CACGAGACTGGTGTTTCTGAAGATGAAGCTCGTGAACACATCAAATTTTTGATAAGTGAAATATGGAAGGAGATGAATGA
TGAAGATGAATATAACTCTATTTTCTCTAAAGAGTTTGTTCAAGCTTGCAAAAATCTTGGTAGGATGTCATTATTTATGT
ATCAACATGGAGATGGACATGCTTCTCAAGATAGCCATTCAAGGAAACGTATTTCAGATTTAATTATTAACCCTATTCCT
TTA
>TPS51
GATAGTTCTGTTACTAATATTGTTCGAAGATCAGCCAACTTTGAACCATCCATTTGGTCTTTTGATTTCATTCAGTCTCT
TTCAAGCAAATATAAGGGAGAACCTTATACAAGTCGAGTAAAAAAACTCGAGGAAGATGTGAAAAGGATGCTAGTTGAGA
TGGAAAACTCTTTAGCTCAACTTGAACTCATTGACACGTTACAAAGACTTGGAGTATCTTATCGTTTTGAGAATGAAATA
AATACTATTTTAAAAGAAAAATATGTCAATATTAATGGTAATATTAATAACCCTAATTATAATTTATATGCCACTGCTCT
TGAATTTAGGCTTCTACGTCAACATGGTTATGCTGTACCTCAAGAGACTTTTAATTATTTTAAGGACGAGACAGGAAAAT
TCAAAACAAACATAAGTGGTGATATCATGGGAGTATTGGCCTTATATGAAGCTTCATTCTATGAGAAAAAAGGCGAAAGC
ATTTTAGAGGAAGCTAGAATTTTCACAACTGAATGTCTCAAAAACTACACAATAATGATATCAGAGCAAAAGAAATTGAT
GATTAATAATAATTATGATTATTATTACGATATTGAAGTAGTGAATCATGCTTTGGAGCTCCCACTTCATCGAAGGACCA
CAAGAATAGAAGCTAAGTGGTTCATCGATACGTATAAGAAAAAACAAGACATGAATCCTATTTTGCTTGAGTTTGCCAAA
CTCGATTTCAACATGATACAATCAACACATCATGAAGATTTGAAACATATATTCAGGTGGTGGAGGCATACTAAACTTGG
TGAGAAATTGAATTTTGCAAGAGATCGATTGATGGAATGTTTTTTATGGAAAGTTGGAATAAGATTTGAGCCAAAATTCA
GTTATTTTAGAACAACAACTGTCAAATTACTTGAGCTAATAACATTAATTGATGATATATATGATGTTTATGGAACATTA
GATGAATTAGAGCTTTTCACCAAAGCTATTGAGAGATGGGATGTGGAAATGATAAATGAATTACCAGAATACATGAAGAT
GCCTTATATTGTTTTACACAATACAATAAATGAAATGGTATTTGAGATATTAAGAGATCAACACATCACCATCAAAATTC
AATACTTAAAGAAAACGTGGGTAGATCTGTGTAGATGTTTTCTACAAGAAGCAAAATGGTATTACAGTGGATACACACCA
ACATTGGAAGAATATATTGAAAATGGTTGGATTTCAGTGGGAGCACCAGTTCTTATTGTGCATGCTTATTTTCATTCAAA
TAATAATAAAGAGATTTTCGAATGCTTGGAACATGGTTATTATCCTACCATAATTCGTCACAGTGCCATAATAATACGAC
TTACAAATGACCTAGCAACATCATCTGAAGAACTGAAAAGAGGTGATGCTCCGACGTCAATTCAATGTTACATGCAAGAA
AAAAATATATGTGAAGAGGAAGCTCGTGAACATATTAAGTTTTTAATAAGTGAAGCGTGGAAGGAGATGAATAACAGTGA
ATCTGATGATGGATTAATATATCCAATCTCATTGATTGAAGATGCGAGAAACTTTGCTAGGATAGGATTATACATGTATC
AACATGGTGATGGTCACAGTTCTCAGGATAATCTATCCAAAGAAAGAATTTCATCCTTTATTATTAAACCTATTCCCCTA
>TPS52
ATGGCTGCATTAGTGTCCACTGTAAGTAGTATTATTAGGTGGAATAGTAATAATAATAATACCTTCACTAGATCTGTGAA
ATCATGTTTAAGTTCAAATTACCATAATAATAATAATATTATTCATAATAAAACTGCATTAATGTCCACCAATAATAATA
ATAATAATAATAATAATAATAATCAGAAGAGATCAGCAAACTATCAACCCCCACTTTGGCATTTTGACTATGTTCAATCA
CTTTCTACTCCTTTCAAGGAAGGAGCATATGCCAAAAGAGTTGAGAAAGTAAAAGAAGAGGTAAGAGTAATGGTGAAGAG
AGCAAAAGAGGAGGAGAAGCCTTTATCTCAACTTGAGCTAATTGATGTAATGCAAAGACTTGGAATCTCTTACCACTTTG
AGAATGAAATTAATGACATATTGAAAGATATATATAACAACAATAATGTGTGCAACACCAACAAAAATGTGTATGCCAAT
TCTCTTGAATTTAGACTCCTAAGACAACATGGTTATCCAGTGTCTCAAGAAATTTTTAGTACGTGCAAAGATGAAAGAGG
CAATTTTATGGTGTCTTCCAATGATATCAAAGGAATGTTATCTTTATATGAAGCTTCATTCTATTTGGTAGAAAATGAAG
ATGGTATTTTGGAAGAGACAAGACACAAAACAAAGAAATATCTTGAGGAATACATAATCATGATCATGGAAAAACAACAA
TCATTATTAGATCAAAATAATAATAATAATGATAATGATTATGATTATGAACTAGTGAGCCATGCATTGGAGCTTCCACT
TCATTGGAGAATGTTAAGATTGGAGAGTAGGTGGTTTATTGATGTGTATGAGAAGAGACTAGACATGAACCCTACTCTAC
TTACCTTAGCTAAACTAGATTTCAACATTGTCCAATCAACATACCAAGATGATCTTAAATATGTTTTCAGGTGGTGGAAA
AACACTGGTTTGGGAGAAAAGTTGAAATTTGCAAGAGATAGAATGATGGTGAATTTTTTATGGACAATAGGAGTTTCATT
TGAGCCACACTACAAAAGTTTAAGAAGAATGGCTACAAAAGTAAATGCTTTAATAACAATAATAGATGACATATATGATG
TTTATGGTACACTTGATGAATTGGAGCTCTTCACTAATGTGGTTGAGAGATGGGATGTTAGTGCTATGAATGGGCTCCCT
GAGTATATGAAGTCATGTTTCCTTGCTTTGCACAATTTTATAAATGACTTTGCATTTGATGTGTTAAAAGGAAAAAGCCT
CCATGTAAAAAAATACCTTCAAAAAACGTGGGCAGATCTTTGTAAATCTTATTTAAGAGAAGCAAGATGGTATTATGATG
GATACACACCAAGATTTGAAGAGTACATTGAGAATGCATGGATATCAATATCAGGACCTGTTATACTATCACATTTATAC
TTTTTTGTAGTAAATCCAAACGAGGAAGATGCCTTATTAAGTACTTGCTTTAATGGATACCCTACCATAATACGCCATTC
GTCGATGATTTTACGACTTACAAATGATCTCGCCACTTCAACGGATGAGTTGAAAAGAGGTGATGTTCCCAAATCAATTC
AATGCAAAATGCATGAAGATCGTGTATGTGAAGAGAAAGCTCGTCAACATATTAAGTTATTAATAAATGAAACATGGAAG
TTTCTTAATAAAGATTGCATAAATTTGGATGATGATTACTCTCCAATGTTCTCTAAATCTAATAATAATATTAATAAGGC
TTTCATTGAAATGTGTTTAAACCTTGGTAGAATGTCACATTGCATTTATCAATATGGAGATGGACATGGAATTCAAGATC
GCCAAACAAAAGATCATGTACTATCATTACTTATTCACCCTATTCTTCTTACCCAA
>TPS63
GAACGCTCCATAGAAGCTTTGAACTTGGTCAACGCTGTGCTTAGAGTCGGCATTGATTATCATGTCCAAGATGAGATTAA
ATCTATCCTTGAAAGGGAACATATAATTTTCAGTGACCATATTAGTAACCAATATTTTAATAATATTAATCAAGACCACC
TGTATGAGGTTTCTCTTCGTTTCCGATTACTGAGACAAGGAGGTTATGATGTCTCTCCAGATGTGTTTAACGAGTTGATG
AAGGACAAAAAGGGAAATTTCAATGTTTTAGTGGAAGAAGACAGAGAGGGACTAAGAGAATTGTTTGAAGCCTCACAAGT
AAGAATAGAAGGAGAAGAGGTACTAGAGGAAGCTGAAGTGTTCAGTGGCGAACACCTAAAAGAATGGGCAAATCTTCATC
GTCATACGAGTGAAGCTCGAAGTATTCAATTAACGTTAGACCAACCTTGTCATAAAAGCTTGGCCAGGGTCACATCTCCA
AACTTTTTGGACAGTTTCTCAGCCAACACTGCTACCAGAGACCAAGGCTGGACCTGGATGACCCTTTTAAACAAACTGGT
CACAATGGACTTCAAAATAGTTCAGTCTATTCACCAAAGGGAAATTGTTCAAGTCTCCAAATGGTGGAAAGAGCTTGGTT
TGGCAGAGGAGTTGAAATTTGCTAGAGACCAACCCCTAAAATGGTACCTCTGGACAGTGGCAAGTCTACCAGATCCAAGC
TTGTCTGAAGAGAGGATTGAACTAACTAAACCCATTTCTCTCGTCTACATAATAGATGATATTTTTGATGTTTATGGGAC
ACTAGACGAACTCACTCTTTTCACAGACGCAGTTAATAATTGGGAAATTAAAGAGCAGTTACCCGACTATTTGAAGATAT
GTTTCAAGGCACTTGATGATATAACCAACAAAATTAGCTACGTGGTGTACAGAAAACATGGATGGAACCCAATTGACTCC
TTAAGAAAATCGTGGGGAAAACTGTGCAATGCGTTCTTGTTAGAAGCAGAGTGGTTTGGTTGTGGGAAGTTGCCAAATGA
AGAGGAGTATTTGAAGAACGCGATTGTGAGTTCTGGTGTACACGTGGTGCTAGTTCATATGTTCTTTCTCTTAGGTGAAG
GTATATCCATGGAAGCTGTAAACTTACTGGACAACATTCCAGGCCTTGTGTCTTCTACAGCAGCAATTCTTCGTCTTTGG
GATGACTTAGGAAGTGCCAAGGATGAGAATCAAAATGGGCATGATGGGTCTTACGTTGAGTGCTACATGAAAAGACACAA
GGAGTGTTCAATGGGCGAAGCAAGGGAGCAAGTGATTCGTATGATTAAAAATGAGTGGGAACGCCTCAATAAGGAGTGTT
TCTCGCCAAAACATTTTCCCATGTGCTTCAGAAAGGGTTGTCTTAATGCTGCTAGGATGGTTCCAGTGATGTATGACTAT
GATGATCATCATCGCCTTCCAAGCCTCCAGAATTATATCAACTCACTTCTC
>TPS53
GATAGTTCTGTTACTAATATTGTTCGAAGATCAGCCAACTTTGAACCATCCATTTGGTCTTTTGATTTCGTTCAGTCTCT
TTCAAGCAAATATAAGGGAGAACCTTATACAAGTCGAGTAAAAAAACTCGACGAAGATGTGAAAAGGATGCTAGTTGAGA
TGGAAAACTCTTTAGCTCAACTTGAACTCATTGACACGTTACAAAGACTTGGAGTATCTTATCGTTTTGAGAATGAAATA
AATACTATTTTAAAAGAAAAATATGTCAATATTAATGGTAATATTAATAACCCTAATTATAATTTATATGCCACTGCTCT
TGAATTTAGGCTTCTACGTCAACATGGTTATGCTGTACCTCAAGAGACTTTTAATTATTTTAAGGACGAGACAGGAAAAT
TCAAAACAAACATAAGTGGTGATATCATTGGAGTATTGGCCTTATATGAAGCTTCATTCTATGAAAAAAAAGGCGAAAAC
ATTTTAGAGGAAGCTAGAATTTTCACAACTGAACGTCTCAAAAACTACATAATGATATCAGAGCAAAAGAAATTGATGAT
TAATAATAATTATGATTATTATTACGATATTGAAGTAGTGAATCATGCTTTGGAGCTCCCACTTCATCGAAGGACCACAA
GAATAGAAGCTAAGTGGTTCATCGATATGTACAAGAAAAAACAAGACATGAATCCTATTTTGCTTGAGTTTGCCAAACTC
GATTTCAACATGATACAATCAACACATCATGAAGATTTGAAACATATATTCAGGTGGTGGAGGCATACTAAACTTGGTGA
GAAATTGAATTTTGCAAGAGATCGATTGATGGAATGTTTTTTATGGAAAGTTGGAATAAGATTTGAGCCAAAATTCAGTT
ATTTTAGAACAACTGTCAAATTACTTGAGCTAATAACATTAATTGATGATATATATGATGTTTATGGAACATTAGATGAA
TTAGAGCTTTTCACCAAAGCTATTGAGAGATGGGATGTGGAAATGATAAATGAATTACCAGAATACATGAAAATGCCTTA
TATTGTTTTACACAATACAATAAATGAAATGGTATTTGAGATATTAAGAGATCAACAAATCACCATCAAAATTCAATACT
TAAAGAAAACGTGGGTAGATATGTGTAGATGTTTTCTACAAGAAGCAAAATGGTACTACAGTGGATACACACCAACATTG
GAAGAATATATTGAAAATGGTTGGATTTCAGTGGGAGCACCAGTTCTTATTGTGCATGCTTATTTTTCTCATTCAAATAA
TAATAAAGAGATTTTCGAATGCTTGGAACATGGTTATTATCCTACCATAATTCGTCACAGTGCCATAATAATACGACTTA
CAAATGACCTAGCAACATCATCTGAGGAACTGAAAAGAGGTGATGCTCCGACGTCAATTCAATGTTACATGCAAGAAAAA
AATATATGTGAAGAGGAAGCTCGTGAACATATTAAGTTTTTAATAAGTGAAGCGTGGAAGGAGATGAATAACAGTGAATC
TGATGATGGATTAATATATCCAATCTCATTGATTGAAGATGCGAGAAACTTTGCTAGGATAGGATTATTCATGTATCAAC
ATGGTGATGGTCACAGTTCTCAGGATAATCTATCCAAAGAAAGAATTTCATCCTTTATTATTAAACCTATTCCCCTA
>TPS14
ATGTCAAATATTCAAGTCTTAGCTTCATCTCAATTAAGTGACAAAATTATTGCTCGTCCAACAACAAATTTTCACCCTTC
TATTTGGGGCGATCGATTCCTCCATTACAATATTTCAGAACAAGATTTGGTTTGCAAAGAAGAAAGAATTGAAGAATTAA
TACAAGTTGTAAAGAAAGAGATATTATCTTCAAATCATGATCAATTGAAGTTGATTGACAATCTCCAACGTTTGGGATTA
TCACATCATTTTGAGAGTGAAATTGAGAAATTGTTGGAACAATTAAATATCGGCACTCATCATCAAAATCATCAAGATCT
ACATGATGCTTCTCTTTGGTTTAGATTATTAAGACAACATGGATTTAATGTTTCATCAAGTATATTTGAAAAATTTAAAG
ACGAGAAAGGTAACTTTAAAGAAAGCCTAATAACTGATGTTCCAGGTTTGCTTAGCTTGTATGAGGCTTCCCACTTGAGT
TATGTTGGAGAAAGCATACTAGATGAAGCACTTGCTTTCACAACTACTCACCTTAAGGCTATTGTGGCAAATAGTAAAGA
TCATCCATTATCACATCAAATATCCATAGCCTTGCATAGGCCTCTAAGAAAGACCATAGAGAGGCTTCATGCTAGGTTTT
ACATCTCAATCTATGAAAAGGATGCCTCTCATAACAAAGTATTGCTAGAGCTTGCAAAGTTAGATTTCAATCTACTTCAA
TGTTTCCACAAAAAGGAACTTAGTGAAATTATGAGGTGGTGGAAAGAGCATGAGTTTGCAAAGAAATTTCCTTTTGCAAG
AGATAGGATGGTGGAACAGTATTTTTGGATATTGGGTGTATATTATGAACCCAAATACTCTCGAGCAAGAAAACTTCTAA
CCAAAGTCATTGCATTAGCCTCAATCACTGATGATATTTATGATGCATATGGTACTATTGATGAGCTTGAGCTTCTTACA
AAAGCAATGCAAAGGTGGGACATAACTTGTATGGATAAACTTGAGCCAGAATATTTAAAGACATATTATAAGGCAATGTT
GGATTCTTATGAAGAATTTGAAAAGGAGCTTAAAAAGGAAGAATTATACAAACTTGAGTATGCAAAAGAAGAGATGAAAA
GAATTATTGGAGCTTATTTTGAAGAAGCTCGATGGTTGAGTGAAGGATATTTGCCAAGGTTGGATGAGCATTTGAGAGTT
TCATATGTTTCTTGTGGTTACGTTTTGTTGATAGCCACAAGTTATGTAGGAATGCATGATATTGTAACACATGAAACTCT
AAATTGGCTCTCCAAAGACCCTAAAATTGTTTCAGCTTCCACTCTCCTTGCTAGGTTCATGGATGATATTGGTTCTCGCA
AGTTTGAGCAAAAGAGAAATCACATACCATCTACAGTGGATTGTTACATGAAACAATATGGGGTATCAGAGGAAGAGGCA
ATTAAAGAACTTAATAAAAGAGTGGACACCCACTGGAAAGAAATTAATGAAGACTTTATTAGGCCAACTGTTGTGCCTTT
TCCTATCTTAGTTCGTGTTCTTAATTTTACAAAAACAGTAGATCTTCTTTACAAAGAGGGCGATGATCAATACACAAATG
TTGGAAAAGTGCTCAAAGAAAGCATTGCTGCTTTGCTTATAGATTCAATCCCATTA
>TPS17
ATGGCTTTTCACCAATTTGCTCCATCATCATCCCTCCCTATTTGGAGTAGAATTAATAATCGTTTTACACCAAAAACTTC
TATTATTACTTCTATTTCAAAACCAAAATCAAACTTGAAATCGAGATCGAGATCAAGTACTTGCTACCCCATACAATGTA
CTGTGGTCGATAACCCTAGTTCTACGATTACTAATAATAGTGATCGAAGATCAGCCAACTATGGACCTCCCATTTGGTCT
TTTGATTTTATTCAATCTCTTCCAATCCAATATAAGGGAGAATCCTATACAAGGCAATTAAATAAGTTGAAGAAAGAAGT
GACAAGAATGGTCCTTGGACTGGAAATTAACTCTTTAGCCCTACTTGAGCTAATTGATACATTGCAAAGGCTTGGAATAT
CTTACCATTTTAAGAATGAAATAAACACTATTTTGAAGAAAAAATACACTGATAATTATATTAACAATAATATTATTATT
ACTAACCCTAATTATAATAATTTATATGCCATTGCTCTCGAATTTAGGCTTCTACGCCAACATGGCTATACAGTACCTCA
AGAAATTTTTAATGCTTTCAAGGATAAGAGAGGGAAATTTAAAACATGCTTGAGTGATGATATTATGGGAGTATTGTGTT
TATATGAAGCTTCATTCTATGCTATGAAACATGAAAATATTTTGGAGGAAGCAAGAATTTTTTCAACTAAATGTCTTAAA
AAATACATGGAGAAAATGGAGAATGAGGAAGAGAAAAAAATATTATTATTAGATGATAATAATATTAATAGTAATTTGCT
ATTAATTAATCACGCTTTCGAGCTTCCGCTTCATTGGAGAATAACAAGATCGGAAGCTAGGTGGTTCATTGACGAAATAT
ATGAGAAAAAACAAGACATGAATTCGACTTTGTTCGAGTTTGCGAAATTAGATTTTAATATAGTGCAATCAACACACCAA
GAAGATTTACAACATTTATCGAGGTGGTGGAGGGATTGTAAACTTGGTGGGAAATTGAATTTTGCTAGAGATAGATTGAT
GGAAGCTTTCTTATGGGATGTTGGACTAAAATTCGAGGGAGAATTCAGCTATTTTAGAAGAATAAATGCAAGATTATTTG
TGCTTATAACAATAATTGATGATATTTATGATGTATATGGAACTTTGGAGGAATTAGAGCTTTTCACTAGTGCTGTTGAA
AGATGGGATGTGAAATTAATCAATGAGTTACCAGATTACATGAAGATGCCTTTCTTTGTTTTACACAATACCATAAATGA
GATGGGGTTCGATGTATTAGTACAACAAAACTTTGTCAACATTGAATACCTTAAGAAATCGTGGGTAGATTTATGTAAAT
GTTATTTACAAGAAGCAAAATGGTATTATAGTGGATACCAACCAACATTGGAAGAATACACTGAGTTGGGTTGGCTTTCA
ATAGGAGCATCAGTAATTCTTATGCATGCTTATTTTTGTTTCACAAATCCTATAACAAAACAAGACTTGAAAAGTTTGCA
ATTGCAACATCATTATCCCAACATAATTAAACAAGCATGCTTGATTACAAGGCTTGCAGATGATTTAGGAACATCTTCGG
ATGAATTGAATAGAGGCGACGTTCCTAAATCGATTCAATGTTACATGTACGATAATAATGCTACCGAAGACGAAGCTCGT
GAACACATCAAGTTCTTGATAAGTGAAACATGGAAGGATATGAATAAGAAAGATGAAGATGAGAGTTGTTTATCAGAAAA
TTTTGTTGAAGTTTGCAAAAATATGGCTAGAACAGCACTATTCATATATGAGAATGGAGATGGACATGGTTCTCAGAATA
GTTTATCAAAAGAACGTATTTCAACCTTGATTATTACTCCAATTAATATTCCTAAA
>TPS40
TCAAAATCAAAATCAAGTACTTGCTACCCCATCCAATGTACTGTGGTCAATAATAGTAGCCCTAGCTCTACTACTAAATT
TTCTATTGTTCGAAGATCGGCAAATTATGAACCTCCGATTTGGTCTTTCGATTACATTCAATCTCTTTCAACCCAATATA
AGGGAGAATCCTATACAAGGCAATTAAATAAGTTAAAGAAAGAAGTGAAAAGGATGCTCCTTCGAATGGAAGTTAACTCT
TTAGCCCTACTCGAGTTAATCGATACATTGCAAAGGCTTGGAATATCTTATCATTTTAAGAATGAAATAAACACTATTTT
GAAGAAAAAATACACAAATACTTATATTAACAATAATATTACTAACCATAATTATAATTTATACCCCATTGCTCTCGAAT
TTAGGCTTCTACGCCAACATGGCTATGCAGTTCCTCAAGAAATTTTTAATATTTTCAAAGACGTGAGTGGAAAATTTAAA
GCAATCATAAATGACGATGATATTATGGGAATATTGGCGTTATATGAAGCTTCATTCTATGAGAAAAATGGTGAAAGCAT
ATTGGAGGAAGCTAGGGTTTTCACAACCAAGTGTCTCGAAAATTACATGATGATAACGGAGGAAAACAAATTAGATGATG
ATGATGATCGTAATAATATTATTGTAGTAATTAGACATGCGTTAGAGCTTCCACTTCATTGGAGGACTGCAAGAACGGAG
GCCAAGTGGTTTATCGATGTATACGAGAAAAGACAAGATATGAATTCTACTTTGCTTGAGTTTGCAAAACTAGATTTCAA
CATGGTACAATCAATGCATCAAGACGATCTAAAACATTTGTCTAGGTGGTGGAGTCATACTAAACTCGGAGAAAAACTGA
ATTTTGTGAGAGATAGGTTGATGGGGTGTTTTTTATGGAATGTTGGATTAAGATTTGAGCCAGATTTCAGCTACTTTAGG
AGAATATCTGCAAGAATATATGTTCTTATTACAATAATCGATGATATATATGATGTTTACGGAACATTAGAAGAATTAGA
GCTTTTCACTCGTGTTGTTGAGAGATGGGATGTAAAACTACTAAAAGACTTACCAGATTATATGAAGATGCCTTTTCTTG
TTTTACACAATACCATTAATGAAATGGCATTAGATGTATTAAAAGAAAAACACTTTGTCAACATTGAATGCCTCAAGAAA
ACGTGGGTTGATATGTGTAGATCTTTTCTACAAGAGGCAAAATGGTACTATAATGGATACACACCAACATTTCAAGAATA
CATTGAAAATGGTTGGATTTCAGTAGGAGCACCAGTTATTCTTGTGCATGCTTATTTCTCTTTTGCAAATCCCATAACTA
AAGAGGTTTTGGAAATCTTCCAACAAGGTTATCCCACAATAATTCGTCAATCTGCCATGATCGTACGTTTGGCAAATGAT
CTAGCAACATCATCTGAGGAATTCGAAAGAGGTGACTCGCCTAAATCAATTCAATGTTACATGCAAGACCATAATGTATC
TAAAGAGGAAGCTCATGAATACATTAAGTTTTCAATAAGAGAAACATGGAAGGAGATGAATAGTACTTTTAATATTGAAG
ATGGAAATTCATCATTGGTTGATGATGCCAAAAACTTTGCAAGAATGGGATTATTTATGTATCAACATGGAGATGGACAT
AGTTCTCAAGATAATTTAGCAAAAGAGCGTATTTCGAAATTCATTATCAATCCTATA
>TPS58
CTTGAATATATTGATGATATTCAACGATTGGGGTTGTCTTATTATTTTGAAAATGAAATTGAACAAATTTTGGAGCAATT
TCATAATAATTATCAAAATCTAATTGATTTTGGTGATAATAACCTTTATGCTGATGCTCTTTGCTTTCGGTTGCTTAGGC
AACAAGGTTATAATATTGCATGTGACATATTCGACAAGTACAAGAATGAAAAAGGAAAATTTAAAGAATCAATTTCGAGT
GACATTCGAGGAATGTTGAACTTGTATGAAGCTGCACAAATGAGAGTTCATGGAGAGAAAATACTAGACGAAGCACTTAT
CTTTACAACTACTCATCTTGAATCCTCAGTTAAAACATGTCAATTGAGCTCTCCTTATCTAGACCTAGTGAAACATGCCC
TAATGCACCCTATTCGAAAGAGCTTACAAAGAAGAGAGGCAAGACTTTACATATCACTTTATCATCAACTACTTTCTCAT
GAGGAGATTCTTTTAACACTTGCTAAATTAGATTTCAACTTGCTTCAAAAACTACATCAAAAGGAACTAAGTTATATTAC
GAGGTGGTGGAAGGAGTTTGATTACAAAAGTAAGCATTCATTTATAAAAGACAGAATAGTGGAGTGCTATTTCTGGGTTT
ATGGAGTGTTTTTTGAGGCAGAAACTTCCCAAATCAGACTAATAATCACCAAATTAATTGCTATTCTCACAATAATTGAT
GATGCTTATGATAGCTTTGGTTCACTTGAAGAACTAGAGCCTTTTACTCAAGCAATTGAAAGGTGGGATATATGTGCCAT
AGATACTCTGCCTGAGTACATGAAAATATTTTACATGAAACTTTTGGAGATCTACAATGAAATTGAACAATTTTCTAAGG
AAAGATCATACTGCCCTAGCTATGCTAAGAAAGGGGTGCAATCTCTAATTAGAGCTTATTTTAAGGAAGCCAAATGGTTA
CACACAAAATATATACCAACATTAGATGAATATATGCCAGTTGGGGTTGATAGTGCAGGATCTTTTATGCTCATTTCAAT
GGTTTTTATTGGAATGGGAGATATTGTTACAAAACATTCTATGGATTGGATATTTTCTAATCCTCAACCTAAAATTATAC
AAACTATGGCAATAGTTGGAAGAGTTATGAATGACATTGGCTACCATAAGAAGAAATCATCAGGAGAAATTGTGGCTTCA
ACTGTGGAGTGTTACATGAAACAATATGGCGTGACTGGTGAAGAAGCTATAGAGAAACTTAGCGAACAAGTTAAAGATTC
ATGGAAAGATCTCAATGAAGATCTTCTCAATCCAATCACTATCTCTAGGCCACTCTTAATGCAAGTTCTAAAGCTTGTAC
GAGTGAACCATGAGATTTATAGAGAAGGAGATGGCTTTACACAACCCACTTTGCTCAAGAATTTGATTCATTCTCTCATC
ATCAATCCAATT
>TPS60
ATGAAGGAAAATAATGATGATAGTGAAATAGTTATTCTGAAGAAAGAAGTGAAGAAGAAAATACTTGAGCTTGACTATGT
TGAAAACCCATTAGAGACACTTGAATTTATTGATTCAATTCAACGATTGGGAGTGTCGTACTATTTTGAAAATCAAATTG
AAGTAGTTTTGAAGAACATATGTAACAAATTTCACGAGGAAAATAATGACGACGGTGATCTTTATGTTGTTGCTCTTCGA
TTTCGATTGGTTAGACAACAAGGTTATTACATGTCATGTGACGTGTTCAACAAGTTCACGAACAATGAAGGAAAATTCAA
AGAGTCACTTTTTAACGATATTCGAGGAATGTTAAGCTTATATGAGGCTTCACAACTAAGAGTGCATGGAGAGAAAATAC
TAGATGATGCCCTAATATTCACAACAAATCACCTCGAATCTGGAGCTAAAACCTCGAAATTAAGCTCTCATATTTCAAAC
CAAGTAAATCACGCGTTGAAAAACCCTATTCGAAAGAGCTTGCAAAGGAGACAGGCTAGACATTACATGTCTTTATACCA
TCAAATCTCTTCTCACAATGAGCATCTTCTAGCTCTAGCTATACTAGATTTCAACTTGCTACAAAAACTTTACCAGAAGG
AATTAAGTGATCTCACAAGGTGGTGGAAGAAGTTTGATTATGAAAGAAGGCAATCGTTCTCTAGAGAAAGAATAATGGAT
TGTTACTTTTGGACTTTTGGAGTGTTTTTTGAGGCTCAAACCTCACATATTAGGTTGCTGATGAGCAAGTTGATTGCTTT
GCTCACTCTTGTTGATGATATTTATGATAACTTTGGAACTTTTCAAGAGCTACACCTCTTAACTGAAGCAATACAAAGAT
ATATATGTATATATATATATATGAGTAGGTGGGATATGTGTTTGATTGATCAACTACCAGAGTACATTCAACCATGTTAC
AAGGAAATCTTGAATCTTTACACTGAAATTGGAGAATTTACTAAGGACAAATCATATTGCCTTAGCTACGCTAAGAAAGG
ATTCCAAGAGCTAGTAAAAGGGTACTTTGAGGAAGCCAAATGGTTACACCAAAAACATAATCCAACACTAGATGAGTATA
TGCCAATTGCACTTGTTACTGCTGCTTCTCCTCTACTCATTGCTATTTCATTTATTGGAATGCCAAATGTTGTTACAAAA
GATTCTATGAATTGGATCTTTTCTCATCCACAGCCTAAAAGTGTGCGGACTCTGTCGATCGTTGGTAGAGTTCTTAACGA
CATTGGCTTCCACCAGTGGAGGGAAAGGAGAACAGAGAAAGTAGATTTTTCAGCTGTGGATTGTTATATAAGACAATATG
GTGTGGAAGAAGAAGAAGCAATACAAAGACTTAAAGAACAAGTTAGTGATTCATGGAAAGATCTGAATGAAGAGTGTCTC
TATCCCAACAATATGAATATCCCAATGCCACTTCTAATGAGAGTTCTTGATCTTGTACGGATGAATAATGAATTATACAG
AGAAGGAGATGGTTTTACAAGAGAAGCTTTCATCAAAGATTTGATTGATTCTCTCATCATCAATCCCTACATC
>TPS13-like1
AATAGTAATAATAATAATGCCTTCACTAGATCTGTGAAATCATGTTTAAGTTCAAACCATAATAATTATAATATTATTCA
TAATAAAACTGTATTAATGTCTACCAATAATAATAATAATAATAATAATATTATTTCTCGAAGATCAGCAAACTATCAAC
CTTCACTTTGGCATTTTGATTATGTACAATCACTTTCTACCCCTTTCAAGGAAGGAGCATATGCCAAAAGAGTTGAGAAA
GTAAAAGAAGAGGTAAGGGTAATGGTGAAGAGAGCAAAAGAGGAAGAGAAGCCTTTATCTCAACTTGAGCTAATTGATGT
ATTGCAAAGACTTGGAATCTCTTATCACTTTGAGGATGAAATTAATGATATATTGAAACATATATATAACAACAATAATG
TGTACAACACCAACAATAATGTGTATGCCAATTCTCTTGAATTTAGACTCCTAAGACAACATGGTTATCCGGTGTCTCAA
GAAATTTTTAGTACGTGCAAAGATGAAAGAGGCAATTTTATGGTGTGTACCAATGATATCAAAGGAATGTTATCTTTATA
TGAAGCTTCATTCTATTTGGTAGAAAATGAAGATGGTATTTTGGAAGAGACAAGAGAAACAACAAAGAAATATCTTGAGG
AATACATAATCATGATCATGGAAAAACAACAATCATTATTAGATCAAAATAATAATAATAATGATAATGATTATGATTAT
GAACTAGTGAGCCATGCATTGGAGCTTCCACTTCATTGGAGAATGTTAAGATTGGAGAGTAGGTGGTTTATTGATGTGTA
TGAGAAGAGACTAGACATGAACCCTACTCTACTTACCTTAGCTAAACTAGATTTCAACATTGTCCAATCAATATACCAAG
ATGATCTTAAACATGTCTTCAGCTGGTGGGAAAGCACTGGTATGGGAAAGAAGTTGGAATTTGCAAGAGATAGAACAATG
GTGAATTTCTTATGGACAGTAGGAGTTGCATTTGAGCCACATTACAAAAATTTTAGAAGAATGATTACAAAAGTAAATGC
TTTAATTACAGTAATAGATGACATATATGATGTTTATGGTACACTAGATGAATTGGAGCTCTTCACTAATGCAGTTGAGA
GATGGGATATTAGTGCTATGGATGGGCTCCCTGAGTATATGAAGACATGTTTTCTTGCTTTATACAATTTCATAAATGAT
CTTCCATTTGATGTGTTAAAAGGAGAAGAAGGCCTCCATATAATAAAATTCCTTCAGAAATCGTGGGCAGATCTTTGCAA
ATCTTATTTAAGAGAAGCAAGATGGTATTATGATAGATACACACCAAGTTTTGAAGAGTACATTGAAAATGCATGGATAT
CAATATCAGGACCTGTTATACTATCACATTTATACTTTTTTGTAGTGAATCCAAACAAGGAAGATGCCTTATTAAGTACT
TGCTTTGATGGATACCCTACCATAATACGACATTCATCGATGATTTTACGTCTTACAGATGATCTTGCAACTTCAACGGA
TGAACTGAAAAGAGGCGATGTTTCTAAATCAGTCCAATGCAAAATGCATGAAGATGGCGTGTTTGAAGAAGAAGCTCGTC
AACATATTAAGTTATTAATAAGTGAAACATGGAAGCTTCTTAATAAAGATTACATAAATTTGGATGATGATGATGATGGT
GATGACTACTCTCCAATGTTCTATAAGTCTAATAATATTAATAAGGCTTTCATTGAAATGTGTTTAAACCTTGGTAGAAT
GGCACATTGCATTTATCAATATGGAGATGGACATGGAATTCAAGATCGCCAAACAAAAGATCATGTACTATCATTACTTA
TTCACCCTATTCCACTTACCCAA
>TPS20
ATGTCAAATATTCAAGTCTTAGCTTCATCTCAATTATGTGACAAAATTATTGCTCGCCCAACAACAAAATTTCACCCTTC
TATTTGGGGTGATCGATTCCTCCATTACAATATTTCAGAACAAGACTTGGTTTGCAAACAAGAAAGAGTTGAAGAATTAA
TACAAGTTGTAAAGAAAGAGATATTATCTTCAAATCATGATCAATTGAAGTTGATTGACAATCTCCAACGTTTGGGATTA
TCATATCATTTCGAGAGTGAAATCGAGAAATTATTGGAACTATTAAGTATCGGCACTCATCATCAAAATAATAATCTACA
TGATGTTTCTCTTCGGTTTAGACTATTAAGACAAAGTGGATTTAAGGTTTCATCAAGCATATTTGAAAAATTCAAAGACG
AGAAAGGTAACTTTAAAGAAAGCCTAATAACCGATGTTTCAGGTTTGCTTAGCTTGTATGAGGCTTCGCACTTGAGTTAT
GTTGGAGAAAGCATACTAGATGAAGCACTTGCTTTCACAACCACTCACCTTAAGGCTATTGTGGCAAATAATAAAGATCA
TCCATTATCACATCAAATATCCATAGCCTTGGAAAGGCCTCTAAGAAAGACCATAGAGAGGCTTCATGCTAGGTTTTACA
TCTCAATCTATGAAAAGGATGCCTCTCATAACAAACTATTGCTAGAGCTTGCAAAGTTAGACTTCAATGTACTTCAATGT
TTCCACGAAAAGGAACTTAGTGAAATTATGAGGTGGTGGAAGGAGCATGAGTTTGTAAAGAAATTCCCTTTTGCAAGAGA
TAGGATGGTGGAACTATATTTTTGGATATTGGGTGTATATTATGAACCCAAATACTCTCGAGCAAGAAAGCTTTTGACCA
AAGTCATTGCATTGACCTCAATCACTGATGATACTTATGATGCATATGGTACTATTGATGAGCTTGAGCTTCTTACCAAA
GCAATTCAAAGGTGGGACATAACTTGTATGGATAAACTTGAGCCAGAATATTTAAAGACATATTATAAGGTAATGTTGGA
ATCTTATGAAGAATTTGAAAAGGAGCTTAAAAAGGAAGAATTATACAAACTCGAGTATGCAAAAGAAGAGATGAAAAGAA
CTATTGGAGGTTATTTTGAAGAAGCTCGATGGTTGAATGAAGGATATTTCCCAAGCTTCGATGAGCATTTGAGAGTTTCA
TATGTTTCTTCTGCTAACGTTTTGTTGATAGCCACAAGTTTTGTAGGAATGCATGATATTGTAACACATGAAACTCTAGA
TTGGCTCTCTAAAGACCCTAAGATTGTTTCAGCTTCCACTCTCCTCTCAAGATTCATGGATGACATAGGCTCTCGCAAGT
TTGAGCAAGAGAGAAATCACATACCATCTACAGTGGATTGTTACATGAAACAATATGGAGTATCAGAGGAAGAGGCAATT
AAAGAACTTAATAAAAGAGTGATCACCCACTGGAAAGAAATTAATGAAGACTTTATTAGGCCAACTGTTGTGCCTTTTCC
TATCTTACTTCGTGTTCTTAATTTTACAAAAGTAATAGATCTTTTTTACAAAGAGGGTGATGATCAATACACACGTGTTG
GAAAAGCGCTCAAAGAAAGCATTGATGCTTTGCTTATAGATTCAATCCCATTA
>TPS9
ATGTCATATCAAGTTTTAGCCTCATCACAAAATGACAAAGTATCAAAAATTGTTCGTCCAACAACAACTTATCAACCTTC
TATTTGGGGGGAGAGATTTCTCCAATATAGTATTTCAGACCAAGATGTAAGCTATAAAAAGCAGCGAGTTGACGAATTAA
AGGAAGTGGTAAGGAGAGAGGTATTTTTAGAATGTTATGATAATGTTTCATATGTGTTGAAGATAGTGGATGATGTTCAA
CGTTTGGGATTGTCGTATCATTTTGAAAGTGAAATAGAAAGAGCGCTACAACACATTTACGATAACACTATTCATCAAAA
CCACAAAGATGAAGATTTACATGACACTTCTACCCGCTTTAGACTATTGCGCCAACATGGATTTATGGTTTCATCTAATA
TATTTAAAATATTTAAAGATGAGAAAGGGAATTTTAAGGAGTGCTTGATAACTGACATTCCCGGTTTGTTGAGCTTATAT
GAGGCCTCACAGTTAAGCTATATTGGAGAGAATATATTAGATGAATCACTTGCTTTCACCACCACTCACCTTCATCAGTT
TGTGAAAAATGAAAAAACACATCCATTATCAAATGAAGTATTACTAGCCTTGCAGAGACCTATAAGAAAGAGCCTAGATA
GGCTCCACGCTAGGCATTACATTTCATCTTACGAAAACAAGATTTGTCATAACAAAACATTGCTAGAACTTGCAAAGTTG
GATTTCAATCTATTACAATGTTTGCATAGAAAAGAGCTTAGTGAAATTTCCAGGTGGTGGAAAGAAATAGACTTTGTACA
CAAACTACCTTTTGCAAGAGATAGGATTGTGGAGCTATACCTTTGGCTATTAGGAGTTTTTCATGAACCTGAATTTTCAC
TTGCAAGAAATATTTCAACAAAAGTCATTGCATTGGCCTCAGTTGCAGATGATATTTATGATGCATATGGTACATTTGAA
GAGCTTGAGCTCCTTACTGAATCAATTAATAGGTGGGACTTAAATTGTGCGGATCAACTACGTCCAGAATGTTTACAGAC
ATTTTATAAGGTTCTTTTAAATTGTTATGAAGAATTTGAGAGTGAGCTTGGAAAGGAGGAAAGTTACAAAGTTTACTATG
CAAGAGAAGCGATGAAAAGATTACTTGGAGCATATTTCAGTGAAGCTCGATGGTTGCACGAAGGATATTTCCCTAGTTTC
GATGAGCATTTGAAGGTTTCATTGATTTCTTGTGGATACACCATGATGATAGTGACCTCTTTAATTGGAATGAAAGATTG
TGTAACAAAACAAGATTTTGAGTGGCTCTCAAAAGACCCCAAGATAATGAGAGATTGCAATATCCTTTGTAGGTTCATGG
ATGACATAGTCTCTCATAAGTTTGAGCAACAAAGAGATCATTCACCGTCTACCGTTGAGAGTTACATGAGGCAATATGGG
GTGTCAGAGCAAGAGGCATGTGATGAGCTAAGAAAGCAAGTGGTTAATTCATGGAAAGAAATAAACAAAGCATTCCTCAG
GCCTTCTAATGTGCCTTATCCAGTTTTATCTCTTGTTCTCAATTTTTCGAGAGTAATGGATCTTCTCTACAAAGATGGTG
ATGGCTATACGCATGTTGGAAAAGAGACAAAAAATAGTGTTGTTGCGTTACTTATAGATCAAATCCCA
>TPS11-like
TCAAGTGCATGCTACCCCATCATATGTGCTGTGGTCAATAGTTCTAATGCAATTATTGATCGACGATCTGCCAACTTTGA
GCCCTCCATTTGGTCTTTTGATTATATTCAATCTCTTACAAGCCAATATAAGGAAGAATCTTATACAGGTCGAGTCAAAG
AATTGGAGATAGATGTGAAAAAGATGTTAATTGAGATGGAAAATTCTTTAATTCAACTTGAACTCATTGACACATTGCAA
AGACTTGGAGTATCTTATCGTTTTGAGGATGAAATAAATACTATTTTGAAAGAAAAATATATTAATATGATCAATAACCC
TAATTATAATAATTTATATGTCACTGCTCTTGAATTTAGGCTTCTACGTCAACATGGCTATGCAGTACCTCAAGAGATTT
TTAATCATTTTAAGGAAGAGATAGGAAAAATCAAAGCGAACATGATTAGTGATGATATTATGGAAGTATTGGCCTTATAT
GAAGCTTCATTCTATGAGAAAAAAGGCGAAAGTATTTTAGAAGAAGTTAGAATTTTCACAACTCAATATCTAAAGAACTA
CATTATAATGATATCACAAGAAAGAAAGTTAATGATTGATAATGATAATGATTATGATTATGATATCGAAATAGTGAATC
ACGCTTTGGAGCTCCCACTTCATCGGAGGACTACAAGAACAGAAGCTAAGTGGTTCATCGACGCGTATGAGAAAAAACAA
GACATGAATCCTATTTTGCTTGAGTTTGCTAAACTCGATTTCAACATGATACAATCAACACATCATGACGATCTAAAACA
TATATTCAGGTGGTGGAGGCATACTAAACTTGGGGAGTTGAATTTTGCAAGAGATCGATTGATGGAATGTTTCTTATGGA
AAATTGGAATAAGATTTGAGCCAAAATTCAGTTATTTTAGAATAACAACTGCCAAATTATTTGAGCTAATAACAGTAATT
GATGATATATATGATGTTTATGGAACATTGGATGAATTAGAGCTTTTCACCAAAGCTATTGAGAGATGGGATATGGAAAT
GATAAATGAGTTACCAGAATATATGAAGATGCCTTATATTGTTTTACACAATACCATTAATGAAATGGTATTTGAGGTAT
TAAGAGACCAACACATCTCCATCAACATTCAATACCTTAAGAAAACGTGGGTAGATATGTGTAGAGGTTTTTTACAAGAG
GCAAAATGGTACTATAGTGGATATACACCAACACTAGAAGAATATATTAAAAATGGTTGGATTTCAGTGGGAGCACCGGT
TCTAATTGTGCATGCTTATTTTTCTCATGCAAATTATAATCACACAGTTACAAGTAGTAAAGAGATTTTCGAATGCTTTG
AACATGGTTATTATCCCGCCATAATTCGTCATAGTGCCATAATATTACGACTTACAAATGACCTAGCAACATCATCGGAG
GAACTGAAAAGAGGTGATGCTCCGACATCAATTCAATGTTATATGCAAGAAAAAAAAGTATCTGAGGAGAAAGCTCGTGA
ACATATTAAGTTTTTAATAAGTGAAATATGGAAAGAGATGAATAATGATGTTGGATTATATCCAATCTCATTGATTGAAG
ATGCTACAAATTTTGCTAAGATGGGATTTTTCATGTATCAGCATGGTGATGGTCATAGTTCTCAAGATAATCAATCCAAA
CAAAAAATTTCATCCTTGATTATTGAACCTATTCCCTTA
>TPS11
AGTACTCCAATATTCAAAGATCAACCAGCAGCAATTGTCCGGCGATCAGGCAACTACAAACCCACATTGTGGGATGCTCA
TTTTTTCAATTCACTCCAAGTCATATATACGGAGGAAAGCTATGGGAAAAGAATCAATGAGCTGAAAGAAGATGTGAGAA
GAATTCTTGAGAAGGAGGCTGAAAATCCTTTAGTTAAGCTTGAACAGATCAATGATTTGAGCAGACTTGGAATATCTTAT
CACTTTGAAAATCAAATTAAAACAATATTAAACCTGACATTTAACAATAATAATGCATTGTGGAAGAAAGATAATCTGTA
TGCCACTGCTCTTCATTTCAAACTCCTTAGACAATATGGATTCAGTCCTGTATCTTCAGAGGTTTTCAATGTCTTCAAAG
ACGAGAAAAATGAGTTCAAGGAGAATTTAAGTAAGGATGTGAAAGGAATGGTATGTCTATATGAGGCTTCATTCTATTCA
TTTAGGGGTGAACCCATATTAGATGAAGCAAGAGATTTCACAACCAAACATCTCAAACAATACTTGATGACGAGGCAATG
TCAAACTAAATCTGTTGACCATGATGATGATGATGATCTTGTGAAACTTGTGGAGCATGCCTTGGATCTTCCACTCCATT
GGAGATTGCCAAGATTGGAGGCTAGGTGGTTTATTGATATGTATGCTGAAAGGAATTATGATATGAATCCAACTTTTCTT
GACTTTGCTAAACTTGACTATAACTTCGTTCAGTCAGCATACCAAAAAGAGCTCAAATATATTTCAAGGTGGTGGAGTGG
TTCTAGATTGACAGAAAGGCTACCATTTGCTAGAGACAGAGTAGTGGAAATTTTCTATTCTGCAGTGGCACTGAAATATG
AGGCAGAATTTGGGTTTGTTAGAACTGTGATGACAAAAATTGGTCTCTTGCTAACACTCATGGACGATATATATGATGTG
TATGGTACACTAGATGAGCTTCAGCTTTTTCTAGAGGCAATTGAGAGGTGGAATATAAATGAACTGGATCAGCTACCCGA
TTACATGAAGATATTGTTTGTTGCTTTTTATAACAATGTGAATGAGATATCTTATTATGTCCTCAAAGAAAATGGGATTC
ACACCATCAAATATCTAAAGAAAGCGTTGGGTGATCTGTGTAAATGCTATATGGAGGAGGCAAAATGGTTTCACAGTGGA
CACATACCAAGTTTAGAAGAATTCATTGAGAATGGATGGAAATCAATTACAATACCTCTTTGTCTTATCTATCATTATTG
CTTAATTACAACTTCAATTACAGAACAAGACATGGAACACTTGCTTCAATATCCAACCATTTTACGTGTCTCAGGAACTG
TTTTTCGATTTATAGATGACTTGGGAACCTCATCAGATGAACTTGAAAGAGGAGATAATCCTTCATCAATTCAATGCTAC
ATGCGTGAAAAGGGTGTTAGTGAAAATGAAAGCCGTGAACACATATGGAATTTAATAAGTGAAGGATGGAAAGAAATTAA
TGAAGTTAAAGCTTCAACCTCTCCATACTCTCAAGTGTTTATTGAATCTGCCATTGATTTTGTTAGAGGAGCAATGGAGA
TGTACCACAAGGGTGATGGTTTTGGTACTAATCAAGATCGGTATCTTAAGACCAAAGTTGTCAACATGTTCTTCGATCCA
ATTCCAATT
>TPS49
CGTCGATCGGCCAATTTTCATCCTAGTATCTGGGGAGATCACTTTCTCAAATATACCCATCAATCATTGGAAGTTGATGA
TAATACAAAGCAAGAAGTTGAAAAACTAAAAGAGGAAGTGAGAGGGATGCTAACTGCTGCCCCCAGCATTAATTCTTCCC
AAAAGCTACAGTTAATTGATACAATCCAACGGTTAGGAGTCGCTTATCATTTTGAGAGCGAAATCAGTGACATTTTGGGA
AAAATGAAGAAAATCAATCCTCACACTGAATTGGATAATAGTACCCTTCATACGGTCTCCCTTTGGTTTCGATTGCTTAG
ACAACAAGGATACAACATATCAAGTGATATATTTGAGAAGTTTACAAACAAAAAAGGAAAACTGGACGATAGTGTTAGTA
GTGATGTTGAAGGAATGCTAAGCTTGTATGAAGCTTCACATATGAGAATCCATGGAGAGCCTATACTTGAAGAAGCAGTA
GTTTTCACCACAACTCATTTGGTGGAGGCCTCTAAGGAGAAATCCCAGTTGACCATGAGCTCATTATTTCTTGCGGCACA
AGTCAACCATGCCTTAAGACAGCCCATCTTGAAGGGCTTGCCAAGAGTAGAAATTCAACGCTTTATTTCTCTCTATCATC
ACGACCCTAACCACAGTCATCTTTTGCTTCGCTTTGCTAAATTGGACTTCAACGTTCTCCAAAAGTTGCACCAGAAGGAA
CTTCATGAAATTTCAAAGTGGTGGAAAGACTTGGACTTTGCATCGAAGCTACCTTTCGCACGTGACAGACTAGTCGAGGG
TTATATTTGGCCTGTGGGAGTATACTTTGAGCCAAAGTACAGTGCTGCTAGGGTTATATTGACAAAAGTAATTGGTGTGA
CAACAATGATTGATGACATTTATGATGTTTATGGAACTTTAGAAGAACTGGAACTCTTCACAGACGCAATAGAAAAGTGG
GATATAAGCTGCAGTGATCAACTCCCTGATTACATGAAATATTGTTACGAGGCACTGTTAAAATTATACGATGAAATTGA
GGAGGAGTTGGCCATGCAAGGCAGAACTTATCGGATGGCCTATGCAAAGGAGACAATGAAGAAGCTAGCTCAATCCTACT
ACGTGGAAGCTCAATGGTTTCATAAAAAGTACACACCAACGTTACAGGAATATATGGAGGTTGCACTGGTGTCATCCACG
TACTACATGCTCACTGCCACGTCATTCCTAGGAATGGGAGAAGAAGTCTCAGCTGAGGTCTTTCATTGGCTTATGAACTC
TCCTAAGATTGTAACAGCATCAGCAGTAGTTTGCAGACTCATGGATGATGTGGTCAGCCACAAGTTTGAGCAAGATAGAG
GACACGTGGACTCTAGCGTGGAATGTTATATGAAGCAATATAATGTAAGAGAAGAAGAAGCGTGCAAAGAATTGAAGAAA
CAAGTTTTAGATGCATGGAAAGAAATGAATGAGGAGTGCATGGAGCCAAGAGATGTGCCCATGTCTGTCCTCATGCGCGT
GGTCAATCTCGGACGAGTGATCGATGCTGTTTACAAAGATGGAGACGGTTACACCCATGCCGGAGGAATCATGAAGACTT
TTGTCAAATCTTTGTTTATTCAAACTCTTCCCCTC
>TPS8
ATGTCAAATATTCAAGTCTTAGCTTCATCTCAATTATGTGACAAAATTATTGCTCGTCCAACAACAAATTTTCACCCTTC
TATTTGGGGTGATCGATTCCTCCATTACAATATTTCAGAACAAGACTTGGTTTGCAAACAAGAAAAAGTTGAAGAATTAA
TACAAGTTGTGAAGAAAGAGATATTATCTTCAAATCATGATCAATTGAAGTTGATTGACAATCTCCAACGTTTGGGATTA
TCACATCATTTTGAGAGTGAAATTGAGAAATTGTTGGAACAATTAAGTATCGGCACTCATCATCAAAATCATCATGATCT
ACATGATGCTTCTCTTTGGTTTAGATTATTAAGACAACATGGATTTAATGTTTCATCAAGTATATTTGAAAAATTTAAGG
ACGCTGAAGGTAATTTTAAGAAAAGCTTGATAACCGATGTATCGGGTTTACTTAGTTTGTATGAGGCTTCACACTTGAGT
TATGTTGGAGAAAGCATACTAGATGAAGCACTTGCTTTCACAACCACTCACCTTAAGGCTATTGTGGCAAATAGTAAAGA
TCATCCATTATCACATCAAATATCCATAGCCTTGCATAGGCCTCTAAGAAAGACCATAGAGAGGCTTCATGCTAGGTTTT
ACATCTCAATCTATGAAAAGGATGTCTCTCATAACAAAGTATTGCTAGACCTTGCAAAGTTAGATTTCAATCTACTTCAA
TGTTTCCACAAAAAGGAACTTAGTGAAATTATGAGGTGGTGGAAGGAGCATGAGTTTGTAAAGAAATTCCCTTTTGCAAG
AGATAGGATGGTGGAACTGTATTTTTGGATATTGAATGTATATTATGAACCCAAATACTCTCGAGCAAGAAAGCTTTTGA
CCAAAGTCATTGCATTGACCTCAATCACTGATGATACTTATGATGCATATGGTACTATTGATGAGCTTGAGCTTCTTACC
AAAGCAATTCAAAGGTGGGACATAAATTGTATGGATAAACTTGAGCCAGAATATTTAAAGACATATTATAAGGTAATGTT
GGAATCTTATGAAGAATTTGAAAAGGAGCTTAAAAAGGAAGAATTATACAAACTTGAGTATGCAAAAGAAGAGATGAAAA
GAACTATTGGAGGTTATTTTGAAGAAGCTCGATGGTTGAATGAAGGATATTTCCCAAGCTTCGATGAGCATTTGAGAGTT
TCATATGTTTCTTCTGCTAACGTTTTGTTGATAGCCACAAGTTTTGTAGGAATGCATGATATTGTAACACATGAAACTCT
AGATTGGCTCTCTAAAGACCCTAAGATTGTTTCAGCTTCCACTCTCCTATCAAGATTCATGGATGACATAGGCTCTCGCA
AGTTTGAGCAACAGAGAAATCACATACCATCTACAGTTGATTGTTACATGAAACAATATGGAGTATCAGAGGAAGAGGCA
ATTAAAGAACTTAATAAAAGAGTGGTCACCTACTGGAAAGAAATTAATGAAGACTTTATTAGGCCAACTGTTGTGCCTTT
TCCTATCTTACTTCGTGTTCTTAATTTTACAAAAGTAGCAGATCTTCTTTACAAAGAGGGTGATGATCAATACACAAATG
TTGGAAAAGTGCTCAAAGAAAGCATTGCTGCTTTGCTTATAGATTCAATCCCATTA
>TPS4
ATGTCATATCAAGTTTTAGCCTCATCACAAAATGACAAAGTATCAAAAATTGTTCGTCCAACAACAACTTATCAACCTTC
TATTTGGGGGGAGAGATTTCTCCAATATAGTATTTCAGACCAAGACTTTAGCTATAAAAAGCAGCGAGTTGACGAATTAA
AGGAAGTGGTAAGGAGAGAGGTATTTTTAGAATGTTATGATAATGTTTCATATGTGTTGAAGATAGTGGATGATGTTCAA
CGTTTGGGATTGTCGTATCATTTTGAAAATGAAATAGAAAAAGCGCTACAACACATTTACGATAACACTATTCATCAAAA
CCACGAAGATGAAGATTTACATGACACTTCTACCCGCTTTAGACTATTGCGCCAACATGGATTTATGGTTTCATCTAATA
TATTTAAAATATTTAAAGATGAGCAAGGGAATTTTAAGGAGTGCTTGATAACTGACATTCCTGGTTTGCTGAGCTTATAT
GAGGCCTCACATTTAAGCTATATTGGAGAGAATATATTAGATGAAGCACTTGCTTTCACCACCACTCACCTTCATCAGTT
TGTGAAAAATGAAAAAACACATCCATTATCAAATGAAGTATTACTAGCCTTGCAGAGACCTATAAGAAAGAGCCTAGAGA
GGCTCCACGCCAGGCATTACATTTCATCTTACGAAAACAAGATTTGTCATAACAAAACATTGCTAGAACTTGCAAAGTTG
GATTTCAATCTATTACAATGTTTGCATAGAAAAGAGCTTAGTCAAATTTCCAGGTGGTGGAAAGAAATAGACTTTGTACA
CAAACTACCTTTTGCAAGAGATAGGATTGTGGAGCTATACCTTTGGCTATTAGGAGTTTTTCATGAACCTGAATTGTCAC
TGGCAAGAATTATTTCAACAAAAGTTATTGCCTTGGCCTCAGTTGCAGATGATATTTATGATGCATATGGTACATTTGAA
GAGCTTGAGCTCCTTACTGAATCAATTAATAGGTGGGACTTAAATTGTGCGGATCAACTTCGTCCAGAATGTTTACAGAC
ATTTTATAAGGTTCTTTTAAATTGTTATGAAGAATTTGAGAGTGAGCTTGGAAAGGAGGAAAGTTACAAAGTTTACTATG
CAAGAGAAGAGATGAAAAGATTACTTGGAGCATATTTCAGTGAAGCTCGATGGTTGCACGAAGGATATCTCCCTAGCTTC
GATGAGCATTTGAAGGTTTCTTTGATTTCTTGTGGATACACCATGATGATAGTGACCTCTTTAATTGGCATGAAAGATTG
TGTAACAAAGCAAGATTTTGAGTGGCTCTCAAAAGACCCCAATATAATGAGAGATTGCAATATCCTTTGTAGGTTCATGG
ATGACATAGTCTCTCATAAGTTTGAGCAACAAAGAGATCATTCACCGTCTACCGTTGAGAGTTACATGAGGCAATATGGG
GTGTCAGAACAAGAGGCATGTGATGAGCTAAGAAAGCAAGTGATTAATTCATGGAAAGAAATAAACAAAGCATTCCTCAG
GCCTTCTAATGTGCCTTATCCAGTTTTATCTCTTGTTCTCAATTTTTCGAGAGTAATGGATCTTCTCTACAAAGATGGTG
ATGGCTATACGCATATTGGAAAAGAGACAAAAAATAGTGTTGCTGCGTTACTTATAGATCAAATCCCG
>TPS5
ATTACAGGACTAATCTCCACTACTACTTTCAAAGAACAACCAGCAATAGTCCGTCGATCAGGAAACTACAAACCCCCATT
GTGGGATGCTCATTTTATCCAATCACTCCAAGTCATATATACGGAGGAAAGCTATGGGAAAAGAATCAATGAGCTGAAAG
AAGATGTGAGAAGAATTCTTGAGAAGGAGGCTGAAAATCCTTTAGTTAAGCTTGAACAGATTAATGATTTGAGCAGACTT
GGAATATCTTATCACTTTGAAGATCAAATTAAGGCAATATTAAACCTTACATATAATAATAATAATGCATTGTGGAAGAA
AGATAATCTGTATGCCACTGCTCTTCATTTCAAACTCCTTAGACAATATGGATTCAATCCTGTATCTTCAGAGATTTTCA
ATGCTTTCAAAGACGAGAAAAAGGAGTTCAAGGAGAGTTTGAGTAAAGATGTGAAAGGAATGGTATGTCTATATGAGGCT
TCATTCTATTCATTTAGGGGTGAACCCATATTAGATGAAGCAAGAGATTTCACAACCAAACATCTCAAACAATACTTGAT
GATGACGAGGCAAGGTCAAAATGTTGACCATGATGATGATAATGATTTAATGGTGAAATTAGTGGAGCATGCTTTGGAGC
TTCCAGTGCATTGGAGAATGAAAAGGTTGGAGGCAAGGTGGTTTATTGATATGTATGCTGAAATGTCTCATCATCATCAT
ATGAATTCAACTTTTCTTCAACTTGCTAAACTAGATTTTAACGTTGTACAATCAACATACCAAGAAGACCTTAAACATGT
TGTAAGGTGGTGGAAAACTACTAGTCTAGGAGAGAGGTTACCCTTTGCAAGAGATAGGATAGTTGAAATTTTCTTATGGA
GTGTGGGACTTAAATTTGAGCCACAGTTTAGATATTGCCGAAAAATGCTCACAAAGATTGGTCAATTGGTAACGACAATG
GACGATATATTTGACGTGTATGGTACGCTTGATGAGCTAAGCCTCTTTCAACACGCATTGGGAAGGTGGGATATAAATAC
GATCGACCAACTTCCAGATTACATGAAGATATTTTTTTTGGCTACTTATAATGTGGTGAATGAAATGGCGTATGACGTGC
TAAAACAAAATGGCATTCTCATTATCAAATATTTAAAGAAAACGTGGACGGATTTATGTAAATGTTACATGTTGGAGGCA
AATTGGTATCATAGTGGATACACACCAAGCTTGGAAGAATACATTAAAAATGGATGGATATCAATTGCAGAACCCTTAAT
TCTAGTCAATCTTTATTGCCTTATAACCAATCCAATAAAAGAAGATGACATAGACTGCTTGCTTCAATATCCCACCTTTA
TTCGTATCTCAGGAATCATTGCTCGACTTGTTGATGATTTAGGAACTTCATCGGATGAACTGAAAAGAGGAGACAATCCT
AAATCGATTCAATGCTATATGAAAGAAAATGGTATTTGTGATGAAAAGAATGGCCGTGAACACATAAGGAATTTAATCAG
TGAAACATGGAAGGAAATGAATGAAGCTCGAGTGGGTGAGTCTCCATTTTCTCAAGCTTTTATTGAAACTGCCATAGATT
TCGTTAGGACAGCAATGATGATATACCAAAAGGAGCAAGATGGGGTTGGTACTAATATTGATCATTACACAAAAGATGGA
ATCATTTCCTTGTTCTTCACTTCCATTCCCATT
>TPS38
AGTACTCCAATATTCAAAGATCAACCAGCAGCAATCGTCCGCCGATCAGGAAACTACAAACCCACATTGTGGGATGCTCA
TTTTTTCCAATCACTCCAAGTCATATATACGGAGGAAAGCTATGGGAAAAGAATCAATGAGCTGAAAGAAGATGTGAGAA
GAATTCTTGAGAAGGAGGCTGAAAATCCTTTAGTTAAGCTTGAACAGATCAATGATTTGAGCAGACTTGGAATATCTTAT
CACTTTGAAGATCAAATTAAGACAATATTAAACCTGACATTTAACAATAATAATGTATTGTGGAAGAAAGATAATTTGTA
TGCCACTGCTCTTCATTTCAAACTCCTTCGACAATATGGATTCAGTCCTGTATCTTCAGAGGTTTTCAATGCCTTCAAAA
ACGAGAAAAAGGAGTTCAAAGAGAGTTTGAGTAAGGATGTGAAAGGAATGGTATGTCTATATGAGGCTTCATTCTATTCA
TTTAGGGGTGAACCCATATTAGATGAAGCAAGAGACTTCACAACCAAACATCTCAAACAATACTTGATGACAAGGCAAAG
TCAATTTACTAGAGTTGACCATCATGATGATGATGATCATGATCTTGTGAAATTGGTAGAGCATGCCTTGGATCTTCCAC
TCCATTGGAGATTGCCAAGATTGGAGGCTAGGTGGTTTATTGATATGTATGCTGAAAGGAATTATGATATGAATCCAACT
TTTCTTGACTTTGCTAAACTTGACTATAACTTCGTTCAGTCAGCATACCAAAAAGAGCTCAAATATATTTCAAGGTGGTG
GAGTGGTTCTAGATTGACAGAAAGGCTACCATTTGCTAGAGACAGAGTAGTGGAAATTTTCTATTCTGCAGTGGCATTGA
AATATGAGGCAGAATTTGGATTTGTTAGAACTGTGATGACAAAAATTGGTCTCTTGCTAACACTCATGGACGATATATAT
GATGTGTATGGTACACTAGATGAGCTTCAGCTTTTTCTAGAGGCAATTGAGAGGTGGAATATAAATGAACTGGATCAGCT
ACCCGATTACATGAAGATATTGTTTGTTGCTTTTTATAACAATGTGAATGAGATATCTTATTATGTCCTTAAAGAAAATG
GGATTCACATCATCAAATATCTGAAGAAAGCGTTGGGGGATCTGTGTAAATGCTATATGGAGGAGGCAAAATGGTTTCAC
AGTGGACACATACCAAGTTTAGAAGAATTCATTGAGAATGGATGGAAATCAATTACAATACCTCTTTGTCTTATCTATCA
TTATTGCTTAATTACAACTTCAATTACAGAACAAGACATGGAACACTTGCTTCAATATCCAACCATTTTACGTGTCTCAG
GAACTGTTTTTCGATTTATAGATGATTTGGGAACCTCATCAGATGAACTTGAAAGAGGAGATAATCCTTCATCAATTCAA
TGCTACATGCGTGAAAAGGGTGTTAGTGAAAATGAAAGCCGTGAACACATATGGAATTTAATTAGTGAAGGATGGAAGGA
AATTAATGAAGTTAAAGCTTCAAACTCTCCATACTCTCAAGTGTTTATTGAATCTGCCATTGATTTTGTTAGAGGAGCAA
TGGAGATGTACCACAAGGGTGATGGTTTTGGTACTAATCAAGACCGATATCTTAAGACCAAAGTTGTCAACATGTTCTTC
GATCCAATTCCAATT
>TPS64
ATGCAAATGGCAGGAGTGAAGTTCATTAGCTACTCATCTTTATACTCGGCTACTTTCTCAAAGAGGCCATCGAAGAAGAA
TTATAAGCTTCCTCGTTTTGGTAATCCATTATTCATGTCAACAAAATGCCAGAGTATATCATCATCATCATCACCACCAC
CATTATTGTCAATAGATCATGATCCAGGGGACATAGAATGGATTTTATTGAATAATTAGATGGTCGCTGATTATTATGAC
AATTATAAGAGTACTACCTCGGAAGAGCTGTTGATCAAAAAGGTTGAAATGGCATTACGAAAACCTACTGATGATCAAAG
TTACAAAATGAGGCTCATAGATAGCATCCAACGGTTGGGAGTTGGCCATTATTTCGAAGAAGAAATCAAAGTAATCCTTC
AGATGTTGTCAGATTTCAATTCCGGCCAAGATGACCTCTTTAACACGGGGCTTCGTTTTCGGCTACTCAGGCATAATGGC
TTTCCAACTACCTCAGATGTTTTTGACAAATTCATCAACCAAAAAGGAGAAATAGAGGATGTAATAATGGGCCAAGACAC
ATTGGGTATGCTGAGCTTGTATGAGGCATCCTACCTTGCAGCAAATTGTGAAGAATCATTGGTGAAGGCAATGGAATTCA
CAAGATCTCATCTGAAAAGTTCGATGCCTTTCATAACCCAAAAGCTACAAAATGAAGTTGCCAAAGCCTTGGAGCTCCCT
AGACACCTGAGGATGGCACCATTAGAAGCTCGAAACTACATCGACGAATATGGCAAAGAATTAAACCACTGCCCTGCTCT
TCTTGACTTAGCCAAGTTAGAATTTAACGAGCTTCAGTCACTCCACAAAAGAGAATTAACCGAGATCATAAGGTGGTGGA
AACAGTTGGGTCTGGTTGAGAAACTTGGTTTTGCAAGAGATCGACCCTTAGAATGTTTTCTATGGGTAGTGGGAATATTC
CCTGGGAAATGCTATTCCAACGTCCGGATTGAGCTGGCCAAAACTGTTTCAATCTTACTAGTCATTGATGATATCTACGA
CACTTACGGATCTTTGGATGAACTCCACTTGTTCAATCATGCAATTCTAAGATGGGATCTTGGTGCAATGGACAAGCTTC
CTGAGTACATGAAAATATGTTACATGGCACTATACAATACTACTAATGAAATTGGCTACAGAGTTCTCAAAGAACATGGA
TTATGCGTTACACAACACTTAAAGAAAGTGTGGTTAGACATATTTGATGCATTTCTAACCGAAGCAGAATGGTTCGACAA
AAAATACACTCCAACTCTAGAGCAATATTTAACAAACGGCGTAACTAGTGGAGGATCCTACATGGCCTTAGTGCACTCAT
TTTTCCTCATAGGTCATGGTATTACAGACCAAACTATATCAATGATGCACCCATATCCTGAGATCTTCTCCCACTCAGGC
AAAATTCTAAGACTTTGGGATGATTTGGGAACAGCCAAGGAGGAGCAAGAGAGAGGAGATGTTGCTTCTAGCATAGATTG
TTATATGAAAGAAGAGAATATTGAATCGGAAGATGAGGCCAGAAAACACATCAAGAAACTGATTAGAAGCTCGTGGATAG
AGCTAAACGGAGAGTTGAAGGCTCCTAGTGCATTGCCTCGGTCGATCACCACGGCCTGTTTTGACCTTGCTAGAACAGCC
CAAGTCATCTATCAACATGGAGATGATCAAAGCTTTTTAAGCGTAGAAGATCATGTACAATCTTTGTTTTTTCGACCCTG
T
>TPS9-like1
ATGTCCAACCAAATAATATTGGCATCATCAAAAAATGAGAAAATACATAAAATTGTTCGACCAACAAAAAATTATCATCC
ATCTATTTGGGGAGATCGATTTCTACATTACAATATTTCAGAAGAAGAGTTGAGTTATAAACAAGGCCAAGTTGAAGAAT
TGAAAGAAGTAGTAAGAAAGGAGATATTTGGAGAATTATTATGTGATGATTGGAATAATCGATTGAAGTTAATTGATGTG
GTAGAACGTTTGGGATTGTCCTATCATTTTGAGAGTGAAATACAAAATGAGCTTCAACAAATTTACAACAAAATAAGGAT
TAATGATACTAATTTAAAACATGAAACTTTGCATGATGCTTCTATTCGGTTTAGACTTCTACGACAACATGGATACAGGG
TTTCTTTAGATATATTTGACAAGTTCAAAGATGAGAATGGCAACTTTAAAGAATGTTTGGCGAGTGACACTCTTGGTTTG
CTTAGCTTATATGAGGCCTCACATTTGAGTTGCGTCGGGGAAGATTTACTAAATGAAGCCTTGTCTTTTACGACCAGACA
CCTAATTGAGTTTTTGGCAAATAATAAAAAAGAACAATGCGATGATGATGATGATCTTTTATCGAAAGAAATATCTCGAG
CCCTGGAGAGACCCTTAAGAAAAACCCTAAACAGGCTCCAAGCTAGGCATTTCATTTCAATATATGAAAAAGTGGCCTTA
CATAACCAAGCATTGCTACAACTTGCAAAATTAGATTTCAATTTATTACAGTCCATGCACAAAAAGGAGCTTAGCGAAAA
CTCCAGGTGGTGGAAAGAATCAGACTTTGTACACAAATTCCCTTTTGCAAGAGACAGGAGTGTGGAACTATACCTTTGGA
TATTAGCAGTCTATTATGAACCCCAATACTATTTGGCAAGAATAATTTTATTCAAAATTATTTCCTTTGCCACAATAGCT
GATGACATTTATGATTCATATGGTACTTTTGAAGAACTTAAACTCCTAACTGATGTAGTTAAAAGGTGGGACATAAATGA
GATTGATAAACTCAATCCAGGATGTTTTCAAGTATTTTATAAAGAACTTTTGATTTGTTATGAAGAATTTGAGCAAGGGC
TTACAAAGGAAGAAACTTACAGAGTTCATTACGCAAAAGAAGAGTTTAAAGAATTTCTCCAAGGTTATCTGGATGAAGCT
TGGTGGTTAAAGAAAGCTGAACGCATTCCAAGTTTTGATGAGTATTTGAAATTTGGTTTGGTCAATTGTGGTTACTTAAT
GTTGACAGTGAGCTCTTTAATTGGAATGAAAAGTAACAATATTGTAACCAAACAAGTTTTTGAGTGGCTCTCCAAAGGCC
CCAAGATTATCAATGCATCCACTACTATTTGTCGGCTTATGGATGACATAGCTGAACACAAGAATGAGCAAGAGAGAAAT
CATGTACCATCTACAATAGAATGTTACATGAAACAATATGGCGTATCAGAAGAAGAAACATGTGATGAAATGAATAGGCG
AGTGGTTATTGCATGGAAAGAAATAAACGAAGAGTTTCTGAAACCAACTGAAGCAGCTTCACCTATATTAGTTCGTGCCC
TGAATCTTGCAAGGGTTATAGATCTTCTCTACAAAAATGGTGATAACTATACACAAGTTGGAAAAGTTACCAAAGATAAC
GTTGCTGTCTTGCTCATTGATTCAATTCCA
>TPS1
ATAGCTTTTCACCAATTTGCTTCATCATCATCCCTCCCTATTTGGAGTAGTATTGATAATCGTTTTACACCAAAAACTTC
TATTACTTCTATTTCAAAACCAAAACCAAAACTAAAATCAAAATCAAACTTGAAATCGAGATCGAGATCAAGTACTTGCT
ACCCCATACAATGTACTGTGGTCGATAACCCTAGTTCTACGATTACTAATAATAGTGATCGAAGATCAGCCAACTATGGA
CCTCCCATTTGGTCTTTTGATTTTGTTCAATCTCTTCCAATCCAATATAAGGGTGAATCTTATACAAGTCGATTAAATAA
GTTGGAGAAAGATGTGAAAAGGATGCTAATTGGAGTGGAAAACTCTTTAGCCCAACTTGAACTAATTGATACAATACAAA
GACTTGGAATATCTTATCGTTTTGAAAATGAAATCATTTCTATTTTGAAAGAAAAATTCACAATTAATAATGACAACCCT
AATCCTAATTATGATTTATATGCTACTGCTCTCCAATTTAGGCTTCTACGCCAATATGGATTTGAAGTACCTCAAGAAAT
TTTCAATAATTTTAAAAATCACAAGACAGGAGAGTTCAAGGCAAATATAAGTAATGATATTATGGGAGCATTGGGCTTAT
ATGAAGCTTCATTCCATGGGAAAAAGGGTGAAAGTATTTTGGAAGAAGCAAGAATTTTCACAACAAAATGTCTCAAAAAA
TACAAATTAATGTCAAGTAGTAATAATAATAATATGACATTAATATCATTATTAGTGAATCATGCTTTGGAGATGCCACT
TCAATGGAGAATCACAAGATCAGAAGCTAAATGGTTTATTGAAGAAATATATGAAAGAAAACAAGACATGAATCCAACTT
TACTTGAGTTTGCCAAATTGGATTTCAATATGCTGCAATCAACATATCAAGAGGAGCTCAAAGTACTCTCTAGGTGGTGG
AAGGATTCTAAACTTGGAGAGAAATTGCCTTTCGTTAGAGATAGATTGGTGGAGTGTTTCTTATGGCAAGTTGGAGTAAG
ATTTGAGCCACAATTCAGTTACTTTAGAATAATGGATACAAAACTCTATGTTCTATTAACAATAATTGATGATATGCATG
ACATTTATGGAACATTGGAGGAACTACAACTTTTCACTAATGCTCTTCAAAGATGGGATTTGAAAGAATTAGATAAGTTA
CCAGATTATATGAAGACAGCTTTCTACTTTACATACAATTTCACAAATGAATTGGCATTTGATGTATTACAAGAACATGG
TTTTGTTCACATTGAATACTTCAAGAAACTGATGGTAGAGTTGTGTAAACATCATTTGCAAGAGGCAAAATGGTTTTATA
GTGGATACAAACCAACATTGCAAGAATATGTTGAGAATGGATGGTTGTCTGTGGGAGGACAAGTTATTCTTATGCATGCA
TATTTCGCTTTTACAAATCCTGTTACCAAAGAGGCATTGGAATGTCTAAAAGACGGTCATCCTAACATAGTTCGCCATGC
ATCGATAATATTACGACTTGCAGATGATCTAGGAACATTGTCGGATGAAATGAAAAGAGGCGATGTTCCTAAATCAATTC
AATGTTATATGCACGATACTGGTGCTTCTGAAGATGAAGCTCGTGAGCACATAAAATATTTAATAAGTGAATCATGGAAG
GAGATGAATAATGAAGATGGAAATATTAACTCTTTTTTCTCAAATGAATTTGTTCAAGTTTGCCAAAATCTTGGTAGAGC
GTCACAATTCATATACCAGTATGGCGATGGACATGCTTCTCAGAATAATCTATCGAAAGAGCGCGTTTTAGGGTTGATTA
TTACTCCTATCCCCATG
>TPS33
GTATTTTTTAGACCAAAATTATATACTAATTATAATATTATTAATGGTGGTACAAAATCAAGATTATCAAGTGCATGCTA
CCCCATCCAATGTGCTGTGGTCAATAGTTCTAATGCAATTATTGATCGACGATCAGCCAACTTTGAGCCCTCCATTTGGT
CTTTCGATTATATTCAATCTCTTACAAGTCAATATAAGGGAGAACCTTATACAAGTCGAGTGAAAAAACTTGAGAGAGAT
GTGAAAAAAATATTAGTTGAGATGGAAAACTCTTTAGCTCAACTTGAACTCATTGATACATTGCAAAGACTTGGAATATC
TTACCGTTTTGAGAATGAAATAAATTCTATTTTGAACAAAAAATATCTCAATATTAATAATCCTAATTATAATTTATATG
CTATTGCTCTTCAATTTAGGCTTCTACGTCAACATGGCTATGCAGTACCTCAAGAAATTTTTAATCAGTTGAAGGACGAG
ATAGAAAAAATCAAAGAAAACATAAATGGTAATGATATCATGGGAATATTAGCCTTATACGAAGCTTCTTTTTATGAGAA
AAAAGACGAAAGTATTTTAAAGGAAGCTAGAATTTTCACAACTAAATGTCTCAAAAACTACACTATAATGATATCAGAGC
AAAAAAAGTTAATGATTGATAATGATTATGATTATGATATCGAAGTAGTGAATCATGCCTTAGAGCTCCCACTTCATCGG
AGGACCACAAGAACAGAAGCAAAGTGGTTCATTGACGCATATGCGAAAAAACAAGACATGAATCCTATGTTGCTTGAGTT
AGCCAAACTCGATTTCAACATAGTACAATCAACACATCATGAAGATCTAAAACATATATTCAGGTGGTGGAGACATACTA
AACTTGGAGAGAAATTGAATTTTGCAAGAGATCGATTGATGGAATGTTTCTTATGGAATATTGGAATAAGATTTGAGTCA
AAATTCAGCTATTTTAGAACAAAAACTGCCAAATTATTTGAGCTAGTAACATTTATAGATGATATATATGATGTTTATGG
AACATTGGATGAATTAGAGCTTTTCACCAAAGCTGTTGAGAGATGGGATGTGAAAATGATAAATGAGTTACCAGAATACA
TGAAGATGCCTTATCTTGTTTTACACAATACCATAAATGATATGGTATTTGAGGTGTTAAGAGACCAAGAAATCTCCATC
AACATTCAATACCTTAAGAAAACGTGGGTCGATATGTGTAAAAGTTTCTTGCAAGAGGCAAAATGGTACTATAGTGGATA
CACACCAACATTGGAAGAATATATTGAAAATGGTTGGATTTCAGTAGGAGCACCAGTTATTCTTGTGCATGCTTATTTTT
TTCACGCAAATAATAATGGCACAATTACAAATACTAAAGAGATTTTCGAATGCTTGGAATATGGTTATTATCCTGCCATT
ATTCGTCACAGTGCCATAATATTACGATTTACAAATGACCTAGCAACATCATCGGAGGAATTGAAAAGAGGTGATGCTCC
GACATCAATTCAATGTTACATGCAAGAAAAAAATGTATCTGAAGAGGAAGCTCGTGAACATATTAAGTTTTTAATAAATG
AAGCATGGAAGGAGATGAATAATGATGTTGGATTATATCCAATCTCATTGACTGAAGATGCTACAAACTTTGCTAAGATG
GGATTTTTCATATATCAACATGGTGATGGTCATAGTTCTCAAGATAATCAATCCAAACAAAAAATTTCATCCTTGATTAT
TGAACCTATTCCCCTATATACA
>TPS9-like2
ATGTCGTCTCAAATCTTAGCAACCTCATCCAAAAATGACAATATACATAAAATTGTTCGGCCAACAACAAATTATCATCC
TTCTATTTGGGGAGACCGATTTTTGCATTACGATATTCCAAAAGAAGAATTGAATTATAAACAAGGCCAAGTTGAAGAAT
TGAAAGAAGTGGTAAGAAAGGAGATATTTGGAGAATTATTATGTGATGATTGGAATAATCGATTGAAGTTAATTGATGTG
GTAGAACGTTTGGGATTGTCCTATCATTTTGAGAGTGAAATACAAAATGAGCTTCAACACATTTACAACAAAATAAGCAT
TAATGATACTAATTTCAAACATGAAACTTTGCATGATGCTTCTATTCGGTTTAGACTTCTACGACAACATGGATATAGGG
TTTCTTTAGATATATTTGACAAGTTCAAAGATGAGAATGGAAACTTTAAAGAATGTTTGGCGAGTGACACCGTTGGTTTG
CTTAGCTTATATGAGGCCTCACATTTGAGCTGTGTTGGAGAAAATTTACTAGATGAAGCCCTTTCTTTCACTACCAAACA
CCTAACTGAATTTTTGGAAAATAATAAAAAAGAACACCCCAATGATGATCCTTTATCAAAGGAAATATCTCGAGCCCTAG
AGAGGCCCTTAAGAAAGACCCTAGTGAATCTCCATGCAAGGTATTTCATTTCAATATATGAAAAAGATGCCTCACATAAC
AAAGTATTGCTACAACTTGCAAAGTTAGATTTCAATCTATTACAATCCATGCACAAAAAGGAGCTTAGTGAAATCTCCAG
GTGGTGGAAGGAATTAGACAGTGCACACAACTTTCCATTTGCAAGAAATAGGATTGTGGAACTATACATTTGGATATTAG
GAGTCTATTATGAACCCCAATACTCTTTTGCAAGAAATATTTTAGTGAAGATCATAGCACTTTCCTCAATCGCTGATGAT
ATTTATGATTCATATGGTATATTTGAAGAACATAAGCTCCTTATTGAAGCAATTGATAGGTGGGACAAAAATTGTATGGA
TAAACTCCATCCAGAATACTTGCAGAAATATTATAAGATACTTTTGCAATCTTTTGAGGAATTTGAACAAGAGTTTGAAA
AGGAGGAAACTTACAAAGTTTACTATGGAAAAGAAACGTTTAAAAGATTATTAAGAGGTTATTTTGAGGAAGCTCGATGG
TTGAATGAAGGATACATGCCAAGTTTGGAGGAGCATTTAAAAGTTTCTTTGGTTACTTCTGGTTATTTCATGTTGATGGC
TTGCTCTTTAGTTGGAATGAAAAGTAACAATATTGTAACCAAACAAGTTTTCGAGTGGCTCTCCAAAGACCCCAAGATTG
TTAGGGCAAGCGCTAGTGTTTGCAGGTACATGGATGACGTGGCTGGTCACAAGAATGAGCAAGAGAGAAATCATATACCA
TCTACAATAGAATGTTACATGAAGCAATATGGTGTATCAGAAGAAGAAGCATGTGATGAAATGAATAGGCGAGTGGTTAT
TGCATGGAAAGAAATAAACGAAGAGTTTCTCAAACCAACTGAAGCAGCTTCACCTATATTAGTTCGTGCTCTGAATCTTG
CTAGGGTTATGGATCTTCTCTACAAAAATGGTGATAACTATACACAAGTTGGAAAAGTCACTAAAGATAGTGTTGCTGTC
TTGCTCATTGATCCAATTCCA
>TPS30
ATGGCTGCATTAGTGTCCACTGTAAGTAGTATTATTAGGTGGAATAGTAATAATAATAATAATAATAATACCTTCACTAG
ATCTGTGAAATCATGTTTAAGTTCAAATTACCATAATAATAATAATATTATTCATAGTAATAAAACTGTATTGATGTCCA
CCAATAATAATAATAATAATAATAATAAGAATAGTTCTCGAAGATCAGCAAACTATCAACCCCCACTTTGGCAATTTGAT
TATGTACAATCACTTTCTACTCCTTTCAAGGATGGAGCATATGTCAAAAGAGTTGAGAAAGTAAAGGAAGAAGTAAGAGT
GATGGTGAAGAGAGCAAGAGAGGAGGAGAAGCCTTTATCTCAACTTGAGCTAATTGATGTATTGCAAAGACTTGGAATCT
CTTATCACTTTGAGGATGAAATTAATGATATATTGAAAGTTATATATAACAACAATAATGTGTACAACACCAACAAAAAT
AATGTGTATGCCAATTCTCTTGAATTTAGACTCCTACGACAACATGGTTATCCGGTGTCTCAAGAAATTTTTAGTACGTG
CAAAGATGAAAGAGGCAATTTTATGGTGTGTACCAATGATATCAAAGGAATGTTATCTTTATATGAAGCTTCATTCTATT
TGGTAGAAAATGAAGATGGTATTTTGGAAGAGACAAGACACAAAACAAAGAAATATCTTGAGGAATACATAATCATGATC
ATGGAAAAACAACAATCATTATTAGATCAAAATAATAATAATGATTATGATTATGATAATTATGATTATGAACTAGTGAG
CCATGCATTGGAGCTTCCACTTCATTGGAGAATGTTAAGATTGGAGAGTAGGTGGTTTATTGATGTGTATGAGAAGAGAC
TAGACATGAACCCTACTCTACTTACCTTAGCTAAACTAGATTTCAACATTGTCCAATCAATATACCAAGATGATCTTAAA
CATGTCTTCAGCTGGTGGGAAAGCACTGATATGGGAAAGAAGTTGGAATTTGCAAGAGATAGAACAATGGTGAATTTCTT
ATGGACAGTAGGAGTTGCATTTGAGCCACATTTCAAAAGTTTTAGAAGAATGATTACAAAAGTAAATGCTTTAATTACAG
TAATAGATGACATATATGATGTTTATGGTACACTAGATGAATTGGAGCTCTTCACTAATGCAGTTGAGAGATGGGACATT
AGTGCTATGGATGGGCTCCCTGAGTATATGAAGACATGTTTTCTTGCTTTATACAATTTCATAAATGATCTTCCATTTGA
TGTGTTAAAAGGAGAAGAAGGCCTCCATATAATAAAATTCCTTCAGAAATCGTGGGCAGATCTTTGCAAATCTTATTTAA
GAGAAGCAAGATGGTATTATAATGAATACACACCAAGATTTGAAGAGTACATTGAGAATGCATGGATATCAATATCAGGA
CCTGTTATACTATCACATTTATACTTTTTTGTAGTGAATCCAAACATGGAAGATGCCTTATTAAGTACTTGCTTTGATGG
ATACCCTACCATAATACGACATTCATCGATGATTTTACGACTTACAGATGATCTGGGAACTTCAACGGATGAATTGAAAA
GAGGCGATGTTCCTAAATCAATCCAATGCAAAATGTATGAAGATGGTATATCTGAAGAGGAAGCTCGTCAACGTATTAAG
TTATTAATAAGTGAAACATGGAAGCTTATTAATAAAGATTACATAAATTTGGATGATGATGATGATGGTGGTGATGACTA
CTCTCCAATGTTCTATAAGTCTAATAATATTAATAAGGCTTTCATTGAAATGTGTTTAAACCTTGGTAGAATGGCACATT
GCATTTATCAATATGGAGATGGACATGGAATTCAAGATCGCCAAACAAAAGATCATGTACTATCATTACTTATTCACCCT
ATTCCTCTTACCCAA
>TPS47
GAATTCCAATCTTTGCCCCAAACTCAGGCTAAGTTGATCAACGAGATCAAAGAAACGATGTTCTCATCGTTAGACATCAA
TCCTTACTCCCTCGTTTCTCCTTGTGCTTACGACACTGCATGGCTAGCCATGATACCACATCCTAACCAACCTTCGAAGC
CTATGTTCGAGGGTTGTTTGAGTTGGGTGCTTAACAACCAAACCGAACATGGCTTCTGGGGTAACTGTGATGACCAGAGT
GGCATGCCAACCCTAGAGTGTCTGACTGCCACTCTGGCTTGTGTTGTTGCCCTAAGAAAGTGGAATGTTGGTTCTTCCAT
GATAAGTAAAGGGTTGGAATTTATTCATTCATCTAATGCAAAAAGGCTCTTAAAAGAAATGAAAAAAGAAGGCTTTATTC
CTCAATGGTTTGCAATCGTTTTCCCGGGAATGGTTGAATTGGCTGAAGAAGTTCTCAAAATCCAAATCTTAAAGGATCAA
TCCGTTTTCGTTTCGGACATATTTTACCATAGGCAACTCATTTTCAAAAAGTACATATATTTAGAGCTACATAATAAGGA
GACATATTTGTTATCATATCTTGAAGTGTTGCCATCATCATATTTTAATGAAGAATTAATAATAAAAAAATTGTGTGAAA
AGGGTTCTTTGTTCCAATCTCCATCGGCAACAGCACAAGCTTTCATGGCAACTGAAAATTCCAAATGCTTGCATTATTTG
CAAACCCTAGTTCACAAGTTTTCCAATAATAACAACAATAATATCATTGGAGTTCCCACTACATATCCCATGGACAAAGA
TCTTATAAAGCTTTGCATTATCAACTATGTCGAAAGATTAGGGTTAGCTGAGCATTTCGCTATCGAAATCGAACAACTTC
TACAACAAGTTTATAAGAATTATGTGAAATGCGATGGAGAATTTTATTACGAAAAAAGTTACTATTCATTGGCAACTTTA
GAGTTACACCTACTCAAAGAATCATTAGCTTTTAGGCTTCTAAGGATGCATGGCTACAAAGTTTTTCCTAGTAACATCTA
TTGGATTTTGAAGAATGAGGATATAAAAAATCACATAGAATCAAACTATGAATGCTTTTCGGTTACGATGTTGAATCTTT
ACAGAGCTACTGATCTTGCTTTTCATGGTGAATTTGAGCTTGATGAACTAAGAATATTTTCGAGAAAACTACTTCAAAAG
TCTATTTTAGTAGGAGCTCCACATACAAATCCTTTTAACAAACTGATTGAGAATGAGTTAAGTCTTCCATGGATGGCTCG
ACTAGATCACTTGGAACATAGACTTTTTATTGAACAAACTAATGAAGCTCAATCATCTTTATGGATGGGAAAGACTTCTT
TCCAAAGGTTGTCGAGGTTTCACAACGACAAACTAGTTCGTCTAGCCACCTTAAATTATGAGTTCAAACAATCTATTTAC
AAGACCGAACTTGAACAATTAACAAGGTGGTGTAAATATTGGGGACTTAATGAAATGGGATTTGGTAGAGAAAAAAGTAC
ATACTGTTATTTTGCAGTAGCTTCAGCTTGTTGTTCTTTGCCTTATGATTCTCCAATTCGATTGATGGTTGCAAAGGGTG
CTATAATAATAACAATTACAGATGATTTTTTTGATATGAAAGAATCTCTAATCACTGAGTTAAAAACTTTTACTAAGGCC
TTTCAAAGGTGGGATGGTAAAGAATTGAGTGGTGTTAGTAAGAAAATATTTGATGCCCTAGATAATCTTTGGTATGAAAC
GATTTGTTCATGGCTTACTGAATCGGAGTGGAGTAAAAATGGGATTGTACCAACCATGGATGAATATCTTAAAGTTGGAA
TGACTTCCATAGCAACTCACACCTTGCTTCTTCCAGCTTCTTGTTTTGTAATAAATCCAACTTTACCGGTCTACTCTCAA
TTACGACCAATTCAATGTGAGAGTGTTACAAAACTCGTCATGACTATTTGTCGTCTGTTAAATGACTTACAAAGTTATGA
GAAGGAAAAAGAAGAAGGCAAACCAAACTCAATTACTGTGTACATGAAGAACAATTCTGAGGTAGAAATGGAAGAAGCAG
TAAAGTACGTGAAAGAGATATTAAACAAGAAGAAGAAAGAGTTACTCGAACATGTTATGATTGATGGCTTTACCAATCTT
TCAAAAGAGTGTAGGCTTCTACACCTCTCTTGCTTAAAAGTATTTCAAATGTTCTTCAACTCTTCGAATCGATATGATTC
AGACACTGAAATGCTTGACGACATTAGCAAAGCAATCTATGTTCCTTTGAAATCAATTGATCATGAAGGACTCGAAAAGA
ATCTCTTAAGGCCTCCAAAGTCACCGATGATTGATCTTACTCGAGTCAAATCAACGACCATGAAATGTTCGATGAACATG
AATAAATTTAGTCAACCCTCTAAATGTCTAACCGCTAAATATTTTGTCATGAATGAGCTTTCTCTTCATAAACACAACAA
GGTTGAGAACTTGAAAATAACTACACCTACTATGCCTTCAAAACTCAATTTTTTCTTTATT
>TPS18
ATGTCTAGTCAAGTGTTAGCTTCATCTCAAAAAAATGACAAAACACAAAACATCATTCGACCAACAACAAAATTTCACCC
ACCAATTTGGGGAGATCGATTCCTCCATTACAATATTTCAGAACAAGAGTTGGAATATAAAGAGGGACAAGTTGAAGAAT
TGAAAGAAGTTGTTAGGAAAGAGATATTCCATGGAAATAATAAAAGAAATATTATTAATGTTTCGAAACAATTAAAGTTA
ATTGATGATGTGGAACGTTTGGGATTATCTTATCATTTTGAAAGTGAAATAGAAAAAAAGCTACAACACATTTATGATCA
ACACTACTACTACTCCAACCATGATGAAGATCTACATGATGTCTCTATTCGATTTAGATTACTACGACAACATGGATTTA
ACATTTCATCTACAGATATATTTGAGAAATTCAAAGATGAGAGTGGTAAGTTTAAGGAAAGCTTGAAAAGTGACATTGAA
GGTATGCTTAGCTTGTATGAAGCTTCATACTTGAGCTATGTTGAAGAAAATATACTAGATGAGGCTCTTGCTTTCACTAC
CACCAATCTTAAGTTAGTGGCCAACAAAAAAGAACATCCATTATCACATGAAATATCCTTAGCCTTATATAGGCCTTTGA
GAAAAACCCTAGTGAGGCTTTATGCTAGGCATTACATTTCAATCTATGAGAAACAACCTTCTCATAACAAAGTATTGCTA
CAATTTGCAAAGTTGGACTTCAATCTACTACAATCTTTGCATAAGAAGGAGCTTAGTGAAATTTCCAGGTGGTGGAAAGA
ATTAGACTTGGCAAACAAACTACCATTTGCAAGAAATAGGATTGTGGAGCTATACCTTTGGATACTAGGAGTCTTTCATG
AACCTCAATTCTCTCTTGCAAGAAAAATCTTAATTAAAGCCATTTCAATGGCCTCAGTTGCAGATGATATTTATGATGCA
TATGGTACATTTGAAGAACTTGAGCTCCTCACCGAAGCAATTCTCAGGTGGGACATAAGTTTTATAGATAAACTTAGTCC
AGATTATTTGAAGACATATTATAAGGTATTTTTGAATTCTTATGAAGAATGTGAAAAAGATCTTAAAAAGGAAGAGAGAT
ACAAACTTCACTATGCAAAAGAATCGATGAAAAAATTAATACAAGCTTATTTCCATGAAGCACAATGGTTGAACCAAGGA
CATTTCCCAAGCTTTGATGAGCATTTGAAAGTTTCTTTTGTGTCTTCTGGTTACCCAATGTTGATTGAGACCTCTTTTGT
TGGAATGCAAGATGTTAAAACAAATCAAGTATTTGAATGGCTCTCTACACAACCAAAGATTTTTAGAGCTTGCACTATCA
TTTCTAGATTCATGGATGACCTAGTTTCTCGTAAGTTCGAGCAAGAGAGGAATCACGTACCATCTACAGTAGATTGCTAC
ATGAAGCAATATGGTGTATCGGAACAAGAGGCATGTGATGAGCTCAATAAACAAGTGGTTAATCTATGGAAAGAAATAAA
CCAAGAGTTTCTTAGGCCAACTTCTATGCCTTCATCTATCTTAGTTAGAATTCTTAATTTCACAAAAGTGCTTGACATTA
TCTACAAAGAAGGTGATGGCTATACACATGTTGGAAAATTGGTTAAGGACAGTGTTGCTGCGTTGCTTATAGATCCCATC
CCA
>TPS46
TGGTTCTTACATAACGAAGAAATTAAAAATCACATCGAGACAAACTGCGAATACTTTTCGATTATGTTGTTAAATCTTTA
CAAAGCCACAGATCTTGCTTTTCAAGATGAATTTGAGCTTAATGAAGCAAGAAATTTTTCAAGAAAACTACTTGAGAAAT
GTATTTCAATGGAAGAAAATGGAGATCACATATTTCATAATCTGATTGAGCATGAATTAAGTCTTCCATGGATGGCCCGA
TTGGACCACCTCGAACATAGGTTTTGGATAGAAGAAACTAAAAACCATGTTCTATGGCTTGGAAAGAATCATTTTCGAAG
GTTGTTAAGCATTCATAATGACAAATTAATTCGTCTAGCCATCTTAAATTACCACTTCAAACAATCTATCTTCAAGGCTG
AACTCGAACACTTAACAAGGTGGTGTAAAGATTGGGGACTTAGTGAAATGGGATTTGGTAGAGAAAAAAGTATGTATTGT
TATTTCGCAATAGCTTCAACTTGTAGTTCTTTGCCTTATGATTCTCCAATTCGATTGGCGGTTGCAAAAGGTGCTATAAT
AATAACGGTGACAGATGATTTTTTTGATATGAAAGACTCCTTAATCACCGAGTTAGAAAACTTTACTAAGGCAATTCAAA
GGTGGGATGGTGAAGGATTGAGTGGTGTTAGTAAGAAAATATTTGATGCCCTAGATAATTTTGTAAAGGAAATGGCAATT
ATGTACCTTGATCAACAAGAAACAAGTGACATCACAAATTTCTTAAGAGAAATATGGTATGAAACAATTGTTTCATGGCT
TACTGAATCTAAATGGAGTAAAAGTGGGATTATACCAACCATGGATGAATATTTTAAAGTTGGAATGACTTCTATAGCAA
CTCACACCTTGCTTCTTCCAGCTTCATATTTTCTAAAGCCAAGCTTAAAAATATCCCAATTACAATCAACGGAGTATGCC
ATCGTTACTAAATTGGTTATGATTATTTGTCGTTTGTTGAATGACATACAAAGTTATGAGAAAGAAAAAAATGAGGGCAA
ACCAAACTCAATTACAGTGTACTTGAAGAACAATCCCGAGGTAGAGATCGAAGAAGCAATCGAGTACGTGCAAGAGATAC
TAAATAAAAAGAAGAAAGAATTACTTGAGCATGTTTTGATTGACAACGACGACGATGATGATGTTAGGGTTTTGCACCTC
TCTTGCTTAAAAGTATTTCAAATGTTCTTCAACTCTTCGAATCGATTTGATTCAGAGGTTGAATTGCTTGATGATATTGG
CAAAGCGATCTATATTCCTTTGAAGTTAGATGGATTAGCATCTAATAAA
>TPS62
GATTTAGATAAATACAGGGACGTTTTAAGAAAAGCAGACCCATTTGATGAAGGTCTGAAGATGATTGATGCTATTCAACG
GCTAGGAATTGACTATATCTTCGAGGAAGAGATTGATAAAATTATACAAAGCCAGTCTGCTTATAAGTTTTTTAGAGAAT
TCGAGCATGATCATCATCATCATCAAGATCTGTATGATGTAGCTCTTCGTTTTCGACTCTTGAGACAACACGGTCACTTC
GTTCCTGCTGATATTTTCAACAAGTACAAGGACAATAATAAGGGTTGTTTCGACACAAGGCTAAGAGAGGACATCAAGGG
TTTGCTGAGCTTATATGAAGCCTCCCATCTATGCATAGAGGGAGAAAATATCCTTGATGAAGCTGCTTTATTTAGTGCTC
AACACTTGGAAGCGTCCATGACACGTCTTCATCGTTATGATCAATATCAGGCCAAATATGTGGCAACTACACTTCAAAAT
CCCACTCACAAAAGTTTATCCAAGTTCACAGCCAAGGACCTTTTTGGTGTCTATCCCAGTCAGAATGGGTACATAAATTT
GTTTCAACAACTAGCAAAAGTTGAATTTAATAGAGTTCAGTCCCTGCATAGAATGGAAATTGATAAAGTCACCAGATGGT
GGCGAGACATTGGTTTAGCTAAGGAATTAACTTTCGCAAGAGATCAACCGGTGAAGTGGTATATTTGGTCCATGGCCTGC
CTAACCGATCCAATCTTGTCGAAACAAAGGGTTGCGCTTACAAAATCCATTTCGTTTATCTATGTAATAGATGATATTTT
CGACATGTACAGTTCACTTGATGAACTCATTCTCTTCACCCAGGCTGTCTCTAGCTGGGAATATAGTGCTATAGAAAAAC
TTCCAGACTCCATGAAGACATGCTTTAAAGCCCTAGATAATATGATCAATGAGTCTAGCCATACGATCTATCAAAAGCGT
GGATGGAGCCCTTTACACTCTCTTCGGAAGACGTGGGCAAGTTTGTGCGAAGCCTTTTTAGTAGAGGCAAAATGGTTTGC
ATCAAGGCACGTACCAAAGGCAAAAGAATACTTGGAAAATGGTGTGGTCAGCTCAGGAGTGCACGTAGTTCTGGTTCATA
TATTTGTTCTCTTGGATGAAACCAGTCTCACCCAAAAGACACTGGATTTTGTGGAAAACATGCCTTCCATCATTACTTCT
ACAGCATCGATTCTTAGGCTTTGGGATGACTTTGGTAGTGCCAAGGATGAGAATCAAGAAGGACATGACGGATCTTATGT
GGAGTGTTACATGAAGGAATTAGGAGGCAGTGTTGAAGATGCACGTGAGGAAATGATGGAAAAGATTTCAGATGCATGGA
AGTGCCTCAACAAAGAATGCATACTTCGAAATCCAGCGTTTCCACCACCATTCCTCAAAGCTTCTCTCAATCTCGCAAGA
TTAGTTCCTTTGATGTATAATTATGATCACAACCAACGCCTACCCCACTTGGAAGAACATATCAAATCTTTGTTA
>TPS23
ATGTTCACACAAATCTTAGTATCATTATCTTCAAATGACAACCCAAATATAATTGTTCGTCCTACAAAAAAATTCCACCC
AAATATTTGGGGAGAACGATTCTTACATTACAACATTTCACAACAAGATTTGTATTGTCAACAACAAAAGGTTGAGGAAT
TAAAAGAAGTGGTTAGAAGAGAAATATTTGGAGATTATTATTATGATGCTTGGAAAAATCAATTGAAGATAATTGATGTG
GTAGAACGTTTGGGATTGTCTTATCATTTTGAAACTGAAATAGAAAATAAGCTTCAATGCATTTACAACAAAACCAATAT
TGATGATGAAGATTTACACCATGTTTCTATTCGATTTAGACTTCTACGGCAACATGGATTTAGAATTTCTTCTGCAGATA
TATTTGAAAAATTCAAAGATGAGGATGGGAACTTTAAAAAATGCTTGGTAAGTGATACCCTTGGTTTGCTTAGCTTATAT
GAAGCCTCACATTTGAGCTGTGTTGGAGAAAATATACTTGATGAAGCACTTGCTTTCACAACAACACACCTAAATGAGTT
TTTGGCGAAGAAAAAAGAACACCATGAAGACGATGATCCATTATCGAAAGAAATATCTCGAGCCCTAGAGAGGCCCTTAA
GAAAGACCCTAGTAAATCTTCATGCAAGGCATTTCATTTCGATATATGAAAAAGATGCCTCACATAACAAAGTATTGTTA
CAACTTGCAAAATTAGATTTTAATCTATTACAATGCATGCACAAAAAGGAGCTTAGTGAAGTCAGCAGGTGGTGGAAAGA
ATCAGATTTTGTACACAAATTTCCATTTGCAAGAGATAGGATTGTGGAATTGTACCTTTGGATATTAGGAGTTTATTATG
AACCCCAATACTGTTTGGCAAGAAATATTCTAGTCAAAATCATAGCTTTGGCCTCAATTGCTGATGATATTTATGATGCA
TATGGTACACTTGAAGAACTTGAGTTCCTAACTCATGCAATTGAAAGGTGGGATATAAATTGTGTAGATAAACTGAATCA
GGAATATATGCAAACATTTTATAAAGATGTTTTGAATTGTTATGAAGAGTTTGAGCAACTGCTAGAAAAAGAAGAAACAT
ACAGAGTTCATTATGCAAAAGAAGCGTTTAAGGGATTAGTTCAATCTCATTTGAATGAAGCTCGATGTTTGCATAGAGGA
TACATCCCAAGTTTTGAAGAGTACTTGAAATTTGCTTTGGGTAATTGTGGTTACTACATGTTGATACTAAGCTCTTTGGT
TGGAATGAAAACTAATATTGTAACAAAAGAAGTTTTTGAGTGGCTCTCGAAAGATCGAAAGATTATTAGAGCATCTGTTA
CTATTTGTAGGCTAATGGATGACATAGCCGAACACAAGTTTGAGGAAGATGATTATGAGGAACATTCAGCAGTGGAATGC
TATATGATTGAACATGGCGTTTGTGAAGAGGAAGCCTATGATGAACTGAATAAGCTAATAATGAATGCATGGAAAGAAAT
AAATGAAGAGTTTTTGAAGCCTACTAAAGTAGCTTCACCTATATTACTTCGTGCTCTTAACTTTTCAAGGGTTATGGATC
TTATTTTCAAATTTGGAGATGGTTATACACACGTTGGAAAAATCACCAAAGATATTGTTGCTGCTTTGCTTATTCATCCA
ATT
>TPS48
TGGTTCCTAAAGAATGAGGAAATAAAAAACTACATAGAATTCAACTCTGAATACTTTTTTGTTGCAATGCTAAATCTTTA
CAGAGCTACTGATCTTGCTTTTCATGGTGAATTTGAGCTTGATGAACTAAGAACATTTTCAAGAAAATTACTTGAGAAAT
CTATTTCAGAAGGAGCTCAACATACAAATCCCTTTAAGAAACTGATTGAGCATGAGTTAAGTCTTCCATGGATGGCTCGA
CTAGATCACCTCGAACATAGGTTTTTTATCGAACAAACTAATAAAGCTTTATGGATGGGAAAGACATCTTCACAAAGGTT
ATCAAAGTTTTACAATGATAAATTAATTCGTCTAGCCACTTTAAACTACGAGTTCAAACAGTATATTTACAAGACTGAAC
TTGAACAGTTAACAAGGTGGTCTAAAGAATGGGGACTTAGTGAAATGGGATTTGGTAGAGAAAAAAGTACATACAATTAT
TTTGCAGTAGCTTGTGCTTGCTGTTATTTGCCTTATGATTCTCCAATTCGATTGATGATTACAAAGGGTGCTATAATAGT
AACGGTTGCTGATGATTTTTTTGATATGAAAGGCTCTCTATTCACTGATTTAAAATTCTTCACTAAGGCAATTCAAAGGT
GGAATAATGAAGGGTTGAGTGGTGTTAGTAAAAAGATATTTGATGCCCTAGATAATCTTGTAAGGGAAATGTCAACTATG
TACCTTGAACAACAAGAAAAAAGTCATGAAGACATAACCAGCTACATAAGAAAAATTTGGTATGAAACGATTTGTTCATG
GCTTACTGAATCTGAGTGGAGTAAAAGTGGAATTGTACCAACCATGGAAGAATATTTTAAAGTTTCAATGACTTCTGTAG
CAACTCATACCTTGCTTCTTCCAGCTTCATTTCTTCTGAAACCGACCTTAAAAAAATCTCAGTTACAATTAATGGAGTAT
AAAAGTGTTACTAAATTGGTCATGATTATTTGTCGTTTGTTGAATGACTTACAAAGTTCTGAGAGGGAAAGAGAAGAAGG
CAAACCAAACTCAATCACAGTTTACATGAAGAATAATTTTGAGATAGAGAATAAGGAAGAAGTAGTAAAGTACTTGAAAG
AGATATTAAACGATAAGAAGAAGGAGTTCCTTGAGCATGTTTTGATTAATGACAATGGTTTTACCAATCTTCCTAAAGAG
TGTAGGCTTCTACACTTATCTTGCTTAAAAGTATTCCAAATGTTCTTTAACTCTTCAAATCGATATGATTCAGACACTGA
ATTGCTTGAAGACATTAACAAAGCGATTTACATTCCTTTG
>TPS50
AATAACAAAGAGAGTTATGTGAAGATTATTGAGCTGAAGGAACAAGTGAAGAAGAAATTACTTCATGGTCTTCATCCTTT
GGAAAATCCTTTAGAGACACTTGAATATATTGATGATATTCAACGATTGGGGTTATCTTATTATTTTGAAAATGAAATTG
AACAAGTTTTGAAGCAATTTCATAATAATAATAACAATCTTCATCATGATTTTGGTGATAATAACCTTTATGCTGATGCT
CTTCGATTTCGGTTGCTTAGGGAACAAGGTTATAATATTGCATGTGAGGTATTTGCCAAATATAAGAATGAGAAAGGAAA
ATTTAAGGAATCAATTTCGAGTGACATTCGAGGAATGTTGAACTTGTATGAAGCTTCACAAATGAGAGTTCGCAGAGAAG
AAATACTAGATGAAGCTCTTATCTTCACAACTACTCATCTTCAATCCTTAGTGGAAACATCCCAATTGAGCTCTCCTTAT
CTAGACCTAGTGAAACATGCCCTAATGCACCCTATCCGAAAGAGCTTTCAAAGAAGAGAGGCAAGACTTTACATATCACT
TTACCATCAACTACCTTCTCACGAAGAGCTTCTTTTAACCCTCGCCAAACTAGATTTCAACTTGCTTCAACAACTACATC
AAAAGGAATTGAATTATATTACGAGGTGGTGGAAGGAGTTTGACTTCAAAAGTAAGCAATCTTTTTCAAGAGACAGAATA
GTGGAGTGTTACATTTGGAATTATGGAGTATATTTTGAAGCTCAAACTTCCCAAATTAGGTTGATGATGACCAAGTTGAT
TTCTTTGCTTACTATTATTGATGATTCTTATGATAGCTATGGTACACTTGAAGAGCTAAGGCCTTTTACTGAAGCATATA
TATATTTACTTAATAAATATGATATGATTATCAGGTGGGATATATCTGCTACTGACAACTTGCCAGAGTACATGAAAGTA
TGTTACAAAAAATGTTTAGAATTTTTCAATGAAATTGAAGAATTTACAAAGGAAAATTCATACTGCGCGAGTTATATTAA
GAAAGGGTTGCAATGTATGGTTAGAGCTTATAGTAAGGAAGTCCAATGGTTACACAATAAATATATGCCAACATTTGATG
AATATTATCCAATTGGACTTGATAATGCTGGATCTGAAGAGCTAATATCAATGGCCTTTTGTGGAATGGGAGATGTTGTA
ACAAAAGAATCTATGGATTGGATATTTTCTCAACCCCAACCTAAGATTATACGAACTATGTCAATTGTTGGAAGACTTAT
GAATGACATTGGCTACCACAAGTCGGATCGAAGAAAATTATCAAAAGATGTAGTGGCTTCTGCTGTGGAGTGTTACATCA
AACAATATGGTGTAACAGATGAAGAAGCTATAGAGAAACTTAACGAACAAGTTAATGATTCATGGAAGGATCTCAATGAA
GATCTTCTCTATCCAATCGCTATTCCTAGACCACTCTTAATGAGAGTTCTCAATCTTGTACGAGTGAACCATGAGATGTA
CAGAGAAGGTGACGGTTTTACACAACCAACATTGCTCAAGAATTTGATTGATACTCTCATCATCAATCCC
>TPS32
AATGTTGTTGTTCGACCAACAACAAAATTTCACCCTTCTATTTGGGGAGATCGATTCCTCCATTACAATGTATCACAACA
ACACTTGGAATGCAAAGAAGAACGAGTGAAGGAATTAGTTGAAGTTGTAAGGAAAGAGATAATGATATCATTATTATCAT
CATTGAAGTTAATTGATAGTGTTCAACGTTTGGGATTATCACACCATTTTGAGACTCAAATAGAACAAATGTTGGAAAAA
CATGATCTAAACTACTACAAACATGATCTACATCATGATTCTATTATGTTTAGACTATTAAGACAACATGGGTTTAAGGT
TTCATCAAGCATATTTGAGAAATTCAAAGACGAGAAAGGTAATTTTAAGAAAAGCTTGATAACCGATGTTTCGGGTTTGC
TTAGTTTGTATGAGGCTTCCTACTTGAGTTATGTTGGAGAAAGCATACTAGATGAAGCACTTGCTTTCACAACCACTCAC
CTTAAGGCTATTGTGGCAAATAGTAAAGATCATCCATTATCACATCAAATATCCAAAGCATTGGAAAGGCCATTAAGAAA
GACCATAGAGAGGCTTCATGCTAGGTTTTATATCTCAATCTATGAAAAGGATGCCTCTCATAACAAAGTATTGCTAGAAC
TTGCAAAGTTAGATTTCAATCTACTTCAATGTTTCCACAAAATGGAGCTTAGTGAAATTATGAGGTGGTGGAAAAAGCAT
GACTTTGCAAACAAATTCCCTTTTGCAAGAGATAGGATGGTGGAACTATATTTTTGGATGTTGGGTATATATTATGAACC
CAAATACTCTCGAGCAAGAAAGCTAACAACCAAAATCTCTGCTTTGATTTCAATCACAGATGATATATATGATGCATATG
GTACAATTGATGAGCTTGAGCTTCTTACCCAAGCCATGCAAAGGTGGGACATAAATTTTATAGATAAACTTGAGCCAGAA
TATTTGAAGACATATTATAAAGCAATGTTGACTTCTTATGAAGAATTTGAAAAAGAGTTTACAAAGGAAGAATTATACAA
ACATCAATATGCAAAAGAAGAGATGAAAAAATTGATTCGAGCTTATTTAGAAGAAGCTCGATGGTTGAACGATGGATACT
TGCCAAGCTTCGATGAGCATTTGAGAGTTTCTTATGTTTCTTGTGCTTACACAACGTTAATCGCCACAAGTTATGTAGGA
ATGTATGATATTGTAACACATGAAACTCTAAATTGGCTCTCCAAAGACCCTAAAATTGTTTCAGCTTCCACTCTACTTGC
TAGGTTCATGGATGATATTGGTTCTCGCAAGTTTGAGCAAGAGAGAAATCACATACCATCTACAGTGGAATGTTACATGA
AGCAATATGGGGTATCAGAAAAAGAGGCAATTGAAGAACTGAATAAAAGAGTGGTCAATTATTGGAAAGAAATTAATGAA
GACTTCATTAGGCCAACTGTTATGCCTTTCCCTATCTTAGTTCGTGTTCTTAATGTTACAAAAGTATTGGATCTTCTTTA
CAAAAATGGTGATGATCAATATACACATGTTGGAAAATTGTTTAAAGAAAGCATTGCTGCTTTACTTATAGATCCAATCC
CTGTA
>TPS30-like
ATGGCTGCATTAGTGTCCACTGTAAGTAGTATTATTAGGTGGAATAGTAATAATAATAATAATAATAACTTCACTAGATC
TGTGAAATCATGTTTAAGTTCAAATTACCATAATAATAATAATATTATTCATAATAAAACTGTATTAATGTCCACCAATA
ATAATAATAATAATAATCAGAAGAATAGTTCTCGAAGATCAGCAAACTATCAACCCCCACTTTGGCAATTTGATTATGTA
CAATCACTTTCTTCTCCTTTCAAGGAAGGAGCATATGCCAAAAGAGTTGAGAAAGTAAAGGAAGAGGTAAGAGTAATGGT
GAAGAGAGCAAAAGAGGAGGAGAAGCCTTTATCTCAACTTGAGCTAATTGATGTAATGCAAAGACTTGGAATCTCTTACC
ACTTTGAGAATGAAATTAATGACATATTGAAAGATATATATAACAACAATAATGTGTGCAACACCAACAATAATGTGTAT
GCCAATTCTCTTGAATTTAGACTCCTAAGACAACATGGTTATCCGGTGTCTCAAGAAATATTTAGTACGTGCAAAGATGA
AAGAGGCAATTTTATGGTGTCTTCCAATGATATCAAAGGAATGTTATCTTTATATGAAGCTTCATTCTATTTGGTAGAAA
ATGAAGATGGTATTTTGGAAGAGACAAGACACACAACAAAGAAATATCTTGAGGAATACATAATCATGATCATGGAAAAA
CAACAATCATTATTAGATCAAAATAATAATAATAATGATAATGATTATGATTATGAACTAGTGAGCCATGCATTGGAGCT
TCCACTTCATTGGAGAATGTTAAGATTGGAGAGTAGGTGGTTTATTGATGTGTATGAGAAGAGACTAGACATGAACCCTA
CTCTACTTATGTTAGCTAAACTAGATTTCAACATTGTCCAATCAATATACCAAGATGATCTTAAACATGTCTTCAGCTGG
TGGGAAAGCACTGGTATGGGAAAGAAGTTGGAATTTGCAAGAGATAGAACAATGGTGAATTTCTTATGGACAGTAGGAGT
TGCATTTGAGCCACATTTCAAAAGTTTTAGAAGAATGATTACAAAAGTAAATGCTTTAATTACAGTAATAGATGACATAT
ATGATGTTTATGGTACACTAGATGAATTGGAGCTCTTCACTAATGCAGTTGAGAGATGGGATATTAGTGCTATGGATGGG
CTCCCTGAGTATATGAAGACATGTTTCTTTGCTTTATACAATTTCATAAATGATCTTCCATTTGATGTGTTAAAAGGGGA
AGAAGGCCTCCATATAATAAAAGTCCTTCAGAAATCGTGGGCAGATCTTTGCAAATCTTATTTAAGAGAAGCAAGATGGT
ATTATGATGGATACACACCAAGATTTGAAGAGTACATTGAGAATGCATGGATATCAATATCAGGACATGTTATACTATCA
CATTTATACTTTTTTGTAGTGAATCCAAACAAGGAAGATGCCTTATTAAGTACTTGCTTTGATGGATACCCTACCATAAT
ACGACATTCATCGATGATTTTACGTCTTACAGATGATCTTGCAACTTCAACGGATGAACTGAAAAGAGGCGATGTTTCTA
AATCAGTCCAATGCAAAATGCATGAAGATGGCGTGTCTGAAGAAGAAGCTCGTCAACATATTAAGTTATTAATAAGTGAA
ACATGGAAACTTATTAATAAAGATTACATAAATTTGGATGATGATCATGATGGTGATGACTACTCTCCAATGTTCTATAA
GTCTAATAATACTAATAAGGCTTTCATTGAAATGTGTTTAAACCTTGGTAGAATGGCACATTGCATTTATCAATATGGAG
ATGGACATGGAATTCAAGATCGCCAAACAAAAGATCATGTACTATCATTACTTATTTACCCTATTCCTCTTACCCAA
>TPS24
ATGTCTCATTCATTGCATTCCAACATTAGGTGCTCCTCCTCTTCTTCCTCATCAGCTTCTCCCATACCAAGACTAAATGG
TGCAAGGAAAAGCAACATAGCTGTTTTGAAGTTTGAGGAGACCAAAGAGAGAATAAAGAAGATGTTCAATAATGTTGAAC
TCTCTGTCTCGTCTTATGACACTGCCTGGGTGGCAATGATCCCTTCAAATTCTGGGCATCACCCTTTCTTTCCTCAATGT
GTAAATTGGTTACTAGAGAATCAGCACTCTGACGGTTCATGGGGTCTTCCTCATCGTCATCCCTTGCTTATGAAAGATGC
TCTTTTATCTACTTTAACTAGTGTACTTGCAATGAAGCGATGGGGTGTTGGCGAAGAACAAATAGACAAGGGCTTGTCTT
TCATAGAGGAAAATATAGCTTCAGCCATTGATGAGAAGCAATGTTCACCTATTGGATTTGAAGTAATATTTCCTACAATG
ATTGATTATGCGAAAAAATCAGATCTGAATATTACTCTTGAGCCATCCAATTATAATGACCTAATTCATAACAGAAAGGT
TTCACTTGAAAGAGCCTCAGGAAGCTACTCAGAGGGTCATGAAGCATACTTAGTGTACATTTCAGAAGGTCTTGGAAAGC
CACTGGATTGTGAAAGAGTCTTCAAGTACCAAAGGAAAAATGGTTCTCTGTTTAATTCTCCATCCACCACAGCTGTTGCT
TTTACAAACCATGGGAATGCTGACTGTCTTAAGTATCTCTGCTCTGTTGTAGACAAGTTTGGAAGTGCAGTTCCAACAGT
ATATCCTCTAGATATTTATGCTCGTCTCTCAATGGTGGACAATCTCCAAAGGTTGGGGATAGAACGATTTTTCAAAGAGG
AAATCAGAAGTGTACTGGATGAAACATACAAATATTGGCTGCAAGGAGAGGAGTGTGTTCTCTTAGATGCTTCCACCTGT
GCAATGGCATTTCGTTTATTGCGTGTTAATGGATATGATGTATCTTCAGATCCATTAATTCGATTTTCAGAAGATTATAT
ATACAATTACCTTGGGAATCATACCAAGGATATAGATGCTATCTTGGAAATATTTAGAGCATCCGAGATCATCATACACC
CAAATGAATCAATCTTGGAGAAGCAAAATTTCTGTACAAGTCATTTTCTAGAACAAGAGTTATACAGCATTTCAACTAGG
GGAGATAAACTCAATAAAAATATTGGCAAAGTGGTAAGTGAAGCTCTTAAGATTCCTTTCTATGCAAACTTGGAACGACT
AGCAAGTAGAAGAGCCATAGAGTACTATGACACTGATAGTACGAGGATTCTGAAAACTTCATATTGTTCCTCAAATGTTC
GGAGCAAGGATTTCCTAATATTAGCAGTTGAAGACTTCAACATGTGCCAATCAATACACCGTGAAGAACTCAAAATTCTT
TCTAGGTGGGTTGTAGAGAATAGGTTGGACAAGCTAAAGTTTGCTAGGCAGAAGCTGGCATACTGTTACTTTTCTGCTGC
TGCTACTCTTTCTTCTCCTGAATTATCTGATGCCCGCATATCATGGGCGAAAAATGGGGTACTTACTACAGTGGTTGATG
ATTTTTTTGATATTGGAGGTTCAGAAGAGGAACTAGTAAACCTCATTCAATTGTTGGAAAAGTGGGATGTAGATGTCAGT
GTTGATTGTTTGTCGGAGCAAGTTGAAATTATTTATTTAGCACTTCATGGCACAATCTCTGAAATTGGAGAAAAGGCGTT
CGTGTGGCAAGGACGTAGTGTGACAAATCACATAATAGAGATTTGGCTGGATTTGCTCAAGTCTATGTTGAAGGAAGCTC
AATGGTTGAAATACGAGACCGTCCCAACAATAGATGAGTATATGAAAAATGGATACATATCATTTGCCTTAGGACCTATA
GTCCTTCCAGCACTTTACTTAGTTGGACCTATGCTTTCTGAGGATGTTACAAGACATCCTGAGCTCCATTATCTATATAA
ACTCATGAGCACTTCCGGACGACTTCTCAACGATATCCACGGCTTCAAGAGAGAATCCAAAGAAGGGAAACTGAATATAG
TGTCACTAAGCCTACTGGCGCGTGGTTTTGGCTCTGGTTCTTCTTCTGAAGAAGAGATCATTAATGAAATGAAAAGTGCT
GTAAATGGTAAGAGGAGAGAATTGCTGAGGCTAGTTTTTAAGGAAAAAGATAGCATTGTTCCAAGAGCTTGCAAGGACTT
GTTCTGGAAAATGAGCCAAGTGTTGCACCTATTTTATGCCAATGACGACGGATTCACCTCAAATGAGATGATCAATGTCG
CAAAAGCAATAATTGAGGAGCCCATAATTGAAAATAAATTG
>TPS4-like
ATGTCGTCTCAAATCTTAGCAACCTCATCCAAAAATGACAATATACATAAAATTGTTCGGCCAACAACAAATTATCATCC
TTCTATTTGGGGAGACCGATTTTTGCATTACGATATTCCAAAAGAAGAATTGGTGTATAAACAAGGCGAAGTTGAAGAAT
TGAAAGAAGTGGTAAGAAAGGAGATATTTGGAGAATTCTTATGTGATGATTGGAGTAATCGATTGAAGTTAATTGATGTG
GTGCAACGTTTGGGATTGTCCTATCATTTTGAGAGTGAAATACAAAATGAGCTTCAACACATTTACAACAAAATAAGCAT
TAATGATTCTAATTTCGAACATGAAACTTTGCATGATGCTTCTATTCGGTTTAGACTTCTACGACAACATGGATATAGGG
TTTCTTTAGATATATTTGACAAGTTCAAAGATGAGAATGGCAACTTTAAAGAATGTTTGGCGAGTGACACCGTTGGTTTG
CTTAGCTTATATGAGGCCTCACATTTGAGCTGTGTTGGAGAAAATTTACTAGATGAAGCCCTTTCTTTCACTACCAAACA
CCTAACTGAATTTTTGGAAAATAATAAAAAAGAACACCCCAATGATGATCCATTATCAAAGGAAATATCTCGAGCCCTAG
AGAGGCCCTTAAGAAAGACCCTAGTGAATCTCCATGCAAGGTATTTCATTTCAATATATGAAAAAGATGCCTCACATAAC
AAAGTATTGCTACAACTTGCAAAGTTAGATTTCAATCTATTACAATCCATGCACAAAAAGGAGCTTAGTGAAATCTCAAG
GTGGTGGAAGGAATTAGACAGTGCACACAACTTTCCATTTGCAAGAAATAGGATTGTGGAACTATATATTTGGATATTAG
GAGTCTATTATGAACCCCAATACTCTTTTGCAAGAAATATTTTAGTGAAGATCATAGCACTTTCCTCAATCGCTGATGAT
ATTTATGATTCATATGGTATATTTGAAGAACATAAGCTCCTTATTGAAGCAATTGATAGGTGGGACAAAAATTGTATGGA
TAAACTCCATCCAGAATACTTGCAGAAATATTATAAGATACTTTTGCAATCTTTTGAGGAATTTGAACAAGAGTTTGAAA
AGGAGGAAACTTACAAAGTTTACTATGGAAAAGAAACGTTTAAAAGATTATTAAGAGGTTATTTTGAGGAAGCTCGATGG
TTGAATGAAGGATACATGCCAAGTTTGGAGGAGCATTTAAAAGTTTCTTTGGTTACTTCTGGTTATTTCATGTTGATGGC
TTGCTCTTTAGTTGGAATGAAAAGTAACAATATTGTAACCAAACAAGTTTTCGAGTGGCTCTCCAAAGACCCCAAGATTG
TTAGGGCAAGCGCTAGTGTTTGTAGGTACATGGATGACGTGGCTGGTCACAAGAATGAGCAAGAGAGAAATCATATACCA
TCTACAATAGAATGTTACATGAAGCAATATGGTGTATCAGAAGAAGAAGCATGTGATGAAATGAATAGGCGAGTGGTTAT
TGCATGGAAAGAAATAAACGAAGAGTTTCTCAAACCAACTGAAGCAGCTTCACCTATATTAGTTCGTGCTCTGAATCTTG
CTAGGGTTATGGATCTTCTCTACAAAAATGGTGATAACTATACACAAGTTGGAAAAGTCACTAAAGATAGTGTTGCTGTC
TTGCTCATTGATCCAATTCCA
>TPS43
CAAGAGTTGAAGCAAGTTACGAGTACTTCACTTAGAACCACAAAAGACCCTTGTATTCTCTTGAAGCTTATTGATTCTAT
CCAAAGGTTGGGACTCGAATATCACTTCGAAAATGAGATTGAAGAAGCTGTTTCTTTCATTTACGCACATAATGATCAAA
CTACTAGTAATGATCTCTTCATGACAGCACTTAGATTTCGTATTCTTAGGCAACATGGCTTATTTGTTGGCTCAGATGTG
TTTGACAGATTTAGAGGCAGAGATGGGAAATTCTTGGACAGCTTAAGCAGTAACAAGCATGGAATTTTGAGTTTGTATGA
AGCTTCACACCTTGGAATGGCTGAAGAAAATGTTTTGGAGGAAGCCAAGAGTTTCACCACCAAAAGGCTAAGATATTTCT
CAGCTGGGAAAATGGATAATACTTTGTTTGGTAAGCAAGTGAAACAATCACTGGAAGTTCCACTGTATTGGAGGATGCCA
AGATCTGAAGCTAGGAATTTCATTGATCTCTACCAAATGGATGAGACAAAGAGTGTGACTTTGCTTGAGTTGGCTAAGTT
GGATTATAATCTGGTCCAATCTGTGCATCAAAATGAGCTTAAGGAGTTGGGAAGGTGGTGGGAAAATTTGGGATTCAAGA
AAAATCTACCTTTTGCAAGAGATCGTGTGGTGGAGAACTATTTGTGGGCCATGGGAATCGTATCTGAGCCACAGTTCTCC
AAATGCAGGATAGGCTTAACCAAGTTCGTTTGCATATTAACAGCAATAGATGATGTTTATGACATATATGGATCATTAGA
TGAGCTTGAACTTTTCACAAATGCAGTAGAAAGCTGGGACATAAGGGCAATAAGGGATGAATTTCCTCTTTATTTGAAAA
CATGCTATCTTGGCATGCTTAATTTTGGTAATGAAGTGATCGATGATGTTCTTCAAAACCATGGCTTGAATATTTCCTCC
TACATTAAAGAAGAGTGGTTAAATCTCTGCAAATCATATCTTGTAGAAGCAAGGTGGTTTTATAATGATTATACACCAAG
TTTGAATGAATACTTGGAAAATTCATCTACTTCAGTTGGTGGTCATGCAGCTATAGTTCATGCTTGTATTTTACTCTTAG
ATGGCTCCATACCCGAAACCTTACTGGATTACAATTTCAACCATTTTCACTCTAAGCTGATTTATTGGTCATCTCTTATA
ACAAGGCTTAGTGATGATTTAGGAACTTCAAAGGATGAGCTTAAAAGAGGAGATGTGAAGAAATCAGTGGAGTGCTACAT
GGCAGAGAAAGGAATATGGGAAGAAGAAGAAGCAATAAATCACATAAAAGAATTGAGAAGAAATTCATGGAAAATGGTGA
ACAAGGAGATAATAATTGGGAATAATTGCCTGCCAAAAATAATGGTGAAGATGTGCTTGAACATGGCAAGAACTGCTCAA
TTCATATTCCAACATGGTGAT
>TPS36
AGTACTCCAATATTCAAAGATCAACCAGCAGCAATCGTCCGCCGATCAGGAAACTACAAACCCACATTGTGGGATGCTCA
TTTTTTCCAATCACTCCAAGTCATATATACGGAGGAAAGCTATGGGAAAAGAATCAATGAGCTGAAAGAAGATGTGAGAA
GACTTCTTGAGAAGGAGAGTGAAAATCCTTTAGTTAAGCTTGAACACATCAATGATTTGAGCAGACTTGGAATATCTTAT
CACTTTGAAGATCAAATTAAGACAATATTAAACCTGACATTTAACAATAATAATGCATTGTGGAAGAAAGATAATTTGTA
TGCCACTGCTCTTCATTTCAAACTCCTTCGACAATATGGATTTAGTCATGTATCTTCAGAGATTTTCAATGCCTTCAAAA
ACGAGCAAAAGGAGTTCAAAGAGAGTTTGAGTAAGGATGTGAAAGGAATGGTATGTCTATATGAGGCTTCATTCTATTCA
TTTAGAGGTGAACCCATATTAGATGAAGCAAGAGACTTCACAACCAAACATCTCAAACAATACTTGATGACAAGGCAAAG
TCAATTTACTAGAGTTGACCATCATGATGATGATGATCATGATCTTGTGAAATTGGTAAAGCATGCCTTGGATCTTCCAC
TCCATTGGAGATTGCCAAGATTGGAGGCTAGGTGGTTTATTGATATGTATGCTGAAAGGAATTATGATATGAATCCAACT
TTTCTTGACTTTGCTAAACTTGACTATAACTTCGTTCAGTCAGCATATCAAAAAGAGCTCAAATATATTTCAAGGTGGTG
GAGTGGTTCTAGATTGACAGAAAGGCTACCATTTGCTGACAGAGTAGTGGAAATTTTCTATTCTGCAGTGGCATTGAAAT
ATGAGGCGGAATTTGGATTTGTTAGAACTGTGATGACAAAAATTGGTCTCTTGCTAACACTCATGGACGATATATATGAT
GTGTATGGTACACTAGATGAGCTTCAGCTTTTTCTAGAGGCAATTGAGAGGTGGAATATAAATGAACTGGATCAGCTACC
CGATTACATGAAGATATTGTTTGTTGCTTTTTATAACAATGTGAATGAGATATCTTATTATGTCCTCAAAGAAAATGGGA
TTCACACCATCAAATATCTGAAGAAGGCGTTGGGGGATCTGTGTAAATGCTATATGGAGGAGGCAAAATGGTTTCACAGT
GGACACATACCAAGTTTAGAAGAATTCATTGAGAATGGATGGAATTCAATTACAATACCTCTTTGTCTTATTTATCATTA
TTGCTTAATTACAACTTCAATTACAGAACAAGACATGGAACACTTGCTTCAATATCCAACCATTTTACGTGTCTCAGGAA
CTGTTTTTCGATTTATAGATGATTTGGGAACCTCATCAGATGAACTTGAAAGAGGAGATAATCCTTCATCAATTCAATGC
TACATGCGTGAAAAGGGTGTTAGTGAAAATGAAAGCCGTGAACACATATGGAATTTAATTAGTGAAGGATGGAAGGAAAT
TAATGAAGTTAAAGCTTCAAACTCTCCATACTCTCAAGTGTTTATTGAATCTACCATTGATTTTGTTAGAGGAGCAATGG
AGATGTATCACAAGGGTGATGGTTTTGGTACTAATCAAGACCGATATCTTAAGAACAAAGTTGTCAACATGTTCTTCGAT
CCAATTCCAATT
>TPS13-like2
TCTATAATGGCTGCAATATTAAGTAGTATTATTAGCTTGAATAGTAATAATAATAATAATACCTTCACTAGATGTGTGAA
ATCATGTTTAAGTTCAAACCATAATAATTATAATATTATTCATAATAAAACTGTAATAATGTCCACCAATAATAATAATA
ATATTAATAATATTATTTCTCGAAGATCAGCAAACTATCAACCTTCACTTTGGCATTTTGATTATGTACAATCACTTTCT
ACCCCTTTCAAGGAAGGAGCATATGCCAAAAGAGTTGAGAAAGTAAAAGAAGAGGTAAGAGTAATGGTGAAGAGAGCAAA
AGAGGAGGAGAAGCCTTTATCTCAACTTGAGCTAATTGATGTAATGCAAAGACTTGGAATCTCTTACCACTTTGAGAATG
AAATTAATGACATATTGAAAGATATATATAACAACAATAATGTGTGCAACACCAACAAAAATGTCTATGCCAATTCTCTT
GAATTTAGACTCCTAAGACAACATGGTTATCCAGTGTCTCAAGAAATTTTTAGTACGTGCAAAGATGAAAGAGGCAATTT
TATGGTGTCTTCCAATGATATCAAAGGAATGTTATCTTTATATGAAGCTTCATTCTATTTGGTAGAAAATGAAGATGGCA
TTTTGGAAGAGACAAGACACACAACAAAGAAATATCTTGAGGAATACATAATCATGATCATGGAAAAACAACAATCATTA
TTAGATCAAAATAATAATAATTATGATTATGATAATTTTGATTATGAACTAGTGAGCCATGCATTGGAGCTTCCACTTCA
TTGGAGAATGTTAAGATTGGAGAGTAGGTGGTTTATTGATGTGTATGAGAAGAGACTAGACATGAACCCTACTCTACTTA
CCTTAGCTAAACTAGATTTCAACATTGTCCAATCAATATACCAAGATGATCTTAAACATGTCTTCAGCTGGTGGGAAAGC
ACTGATATGGGAAAGAAGTTGGAATTTGCAAGAGATAGAACAATGGTGAATTTCTTATGGACTGTAGGAGTTGCATTTGA
GCCACATTTCAAAAGTTTTAGAAGAATGATTACAAAAGTAAATGCTTTAATTACAGTAATAGATGACATATATGATGTTT
ATGGTACACTAGATGAATTGGAGCTCTTCACTAATGCAGTTGAGAGATGGGATATTAGTGCTATGGATGGGCTCCCTGAG
TATATGAAGACATGTTTTCTTGCTTTATACAATTTCATAAATGATCTTCCATTTGATGTGTTAAAAGGAGAAGAAGGCCT
CCATATAATAAAATTCCTTCAGAAATCGTGGGCAGATCTTTGCAAATCTTATTTAAGAGAAGCAAGATGGTATTATAATG
GATACACACCAAGCTTTGAAGAGTACATTGAGAATGCATGGATATCAATATCAGGACCTGTTATACTATCACATTTATAC
TTTTTTGTAGTGAATCCAATCAAGGAAGATACCTTATTAAGTACTTGCTTTGATGGATACCCTACCATAATACGACATTC
ATCGATGATTTTACGACTTACAGATGATCTGGGAACTTCAACGGATGAATTGAAAAGAGGCGATGTTCCCAAATCAATCC
AATGCAAAATGTATGAAGACGGTATATCTGAAGAGGAAGCTCGTCAACGTATTAAGTTATTAATAAGTGAAACATGGAAG
CTTATTAATAAAGATTACATAAATTTGGATGATGATGATGGTGATGACTACTCTCCAATGTTCTATAAGTCTAATAATAT
TAATAAGGCTTTCATTGAAATGTGTTTAAACCTTGGTAGAATGGCACATTGCATTTATCAATATGGAGATGGACATGGAA
TTCAAGATCGCCATACAAAAGATCATGTACTATCATTACTTATTCACCCTATTCCTCTTACCCAA
>TPS8-like
ATGTCAAATATTCAAGTCTTAGCTTCATTTCAATTAAGTGACAAAATTATTGCTCGTCCAACAACAAATTTTCACCCTTC
TATTTGGGGCGATCGATTCCTCCATTACAATGTTTCAGAACAAGACTTGGTTTGCAAACAAGAAAGAATTGAAGAATTAA
TACAAGTTGTGAAGAAAGAGATATTATCTTCAAATCATGATCAATTGAAGTTGATTGACAATCTCCAACGTTTGGGATTA
TCACATCATTTTGAGAGTGAAATTGAGAAATTGTTGGAACAATTAAGTATCGGCACTCATCATCAAAATCATCAAGATCT
ACATGATGCTTCTCTTTGGTTTAGATTATTAAGACAACATGGATTTAATGTTTCATCAAGTATATTTGAAAAATTTAAAG
ACGATGAAGGTAACTTTAAGAAAAGCTTGATAACCGATGTTTCGGGTTTACTTAGCTTGTATGAGGCTTCACACTTGAGT
TATGTTGGAGAAAGCATACTAGATGAAGCACTTGCTTTCACAACCACTCACCTCAAGGCTATTGTGGCAAATAGTAAAGA
TCATCTATTATCACATCAAATATCCATAGCCTTGGAAAGGCCTCTAAGAAAGACCATAGAGAGGCTTCATGCTAGGTTTT
ACATCTCAATCTATGAAAAGGATGCCTCTCATAACAAACTATTGCTAGAGCTTGCAAAGTTAGACTTCAATCTACTTCAA
TGTTTCCACAAAAAGGAACTTAGTGAAATTACGAGGTGGTGGAAGGAGCATGAGTTTGCAAAGAAATTCCCTTTTGCAAG
AGATAGGATTGTGGAACTGTATTTTTGGATATTGGGTGTATATTATGAACCCAAATACTCTCGAGCAAGAAAACTTCTAA
CCAAAGTCATTGCATTAGCCTCAATCACAGATGATATTTATGATGCATATGGTACTATTGATGAGCTTCAACTTCTTACC
AAAGCAATTCAAAGGTGGGACATAAATTGTCTGGATAAACTTGAGCCAGAATATTTAAAGACATATTATAAGGTAATGTT
GGATTCTTATGAAGAATTTGAAAAGGAGCTTAAAAAAGAAGAATTATACAAACTTGAGTATGCAAAAGAAGAGATGAAAA
GAATTATTGGAGCTTATTTTGAAGAAGCTCGATGGTTGAGTGAAGGATATTTCCCAAGCTTGGATGAGCATTTGAGAGTT
TCATATGTTTCTTGTGGTTACGTTTTGTTGATAGCCACAAGTTATGTAGGAATGTATGATATTGTAACACATGAAACTCT
AAATTGGCTCTCCAAAGACCCTAAAATTGTTTCAGCTTCCACTCTACTTGCTAGGTTCATGGATGATATTGGTTCTCGCA
AGTTTGAGCAAAAGAGAAATCACATACCATCTACAGTAGATTGTTACATGAAACAATATGGGGTATCAGAGAAAGAGGCA
ATTAAAGAACTTAATAAAAGAGTGGACACCCACTGGAAAGAAATTAATGAAGACTTTATTAGGCCAACTGTTGTGCCTTT
TCCTATCTTAGTTCGTGTTCTTAATTTTACAAAAATAGTTGATCTTCTTTACAAAGAGGGCGATGATCAATACACAAATG
TTGGAAAAGTGCTCAAAGAAAGCATTGCTGCTTTGCTTATAGATTCAATCCCATTA
>TPS12-like
ATGTCCACTCAAATCTTAGCATCATCATCTTCAAATGACAACCCAAATAAAATTGTTCGTCCTACAAAAACATTTCATCC
ACATATTTGGGGAGAACGATTCTTACATTACAACATTTCACAACAAGATTTGTATTGTCAACAACAAAAGGTTGAGGAAT
TAAAGGAAGTGGTTAGAAGAGAAATATTTGGAGAATCATCAATATCATCATCAGCTTATTATGATGCTTGGAAAAATCAA
TTGAAGATAATTGATGTGGTAGAACGTTTGGGATTGTCTTATCATTTTGAAACTGAAATAGAAAATAAGCTTCAATGCAT
TTACAACAAAACCAATATTGATGATGAAGATTTACACCATGTTTCTTTACGGTTTAGACTTCTACGACAACATGGATTTA
GAATTTCTTCGGATATATTTGAAAAATTCAAAGACGAGGATGGGAACTTTAAAAAATGCTTGGTAAGTGATACCCTTGGT
TTGCTTAGCTTATATGAGGCTACACATTTGAGTTGTGTTGGAGAAAATATACTTGATGAAGCACTTGCTTTCACAACAAC
ACACTTAACCGAGTTTTTGGCAAAGAAAAAAGAATACCATGATGACGATGATCCATTATCAAAAGAAATATCTCGAGCCC
TAGAGAGGCCCTTAAGAAAGACCCTAGTGAATCTTCATGCAAGGCATTTCATTTCGATATATGAAAAAGATGATTCACAT
AACAAAGTATTGTTACAACTTGCAAAATTAGATTTCAATCTATTACAATGCATGCACAAAAAGGAGCTTTGTGAAGTCAG
CAGGTGGTGGAAAGAATCAGATTTTGTACACAAATTTCCATTTGCAAGAGATAGGATTGTGGAATTGTACCTTTGGATAT
TAGGAGTTTATTATGAACCACAATACTGTTTGGCAAGAAATATTTTACTCAAAATCATAGCTTTGGCCTCAATTGCTGAT
GATATTTATGATGCATATGGTACATTTGAAGAACTTGAGATCCTAACTCATGCAATTGAAAGGTGGGATATAAATTGTGT
GGATAAACTGAATCAAGAATATATGCAAACATTTTATAAGGATGTTTTGAATTGTTATGAAGAGTTTGAGCAAGTGCTAG
AAAAAGAAGAACAATACAAAGTTCATTATGCAAAAGAAGCGTTTAAGGGATTAGTCCGATCTCATTTGGATGAAGCTCGA
TGTTTGCATAGAGGACTCATCCCAAGTTTTGAAGAGTACTTGAAATTTGCTTTGGATAATTGTGGTTACTACATGTTGAT
ACTAAGCTCTTTGGTTGGAATGAAAACTAATATTGTAACAAAAGAAGTTTTTGAGTGGCTCTCGAAAGATCGAAAGATTA
TTAGAGCATCTGTTACTATTTGTAGGCTCATGGATGACATAGCTGAACACAAGTTTGAGGAAGATGATTATGAGGAACAT
TCAGCAGTGGAATGCTATATGATTGAACATGGCGTTTGTGAAGAGGAAGCCTATGATGAACTGAATAAGCTAATAATGAA
TGCATGGAAAGAAATAAATGAAGAGTTTTTGAAGCCTACTAAAGTAGCTTCACCTATATTACTTCGTGCTCTTAACTTTT
CAAGGGTTATGGATCTTATTTTCAAATTTGGAGATGGTTATACACACGTTGGAAAAATCACCAAAGATATTGTTGCTGCT
TTGCTTATTCATCCAATT
>TPS3
ATGGCTGTTCACCAATTTTCTCCATCAATAGTATCATCACTACCTACCATTAGTACTTATAATAATAATCACTTTTGTAG
ATTTTTCACACCAAAAACATCTATTAGTCCTATTTCAAAAACAAAATCAAAATCAAGCACTTGCTATCCCATCCAATGTA
CTGTGGTCAATAATAGTAGCCCTAGTTCTACTATTGTTCGAAGATCGGCCAATTATGAACCTCCGATTTGGTCTTTCGAT
TACATTCAATCTCTTTCAACCCAATATAAGGGAGAATCCTACACTAGGCAATTAAATAAGTTGAAGAAAGAAGTGACAAG
AATGCTCCTTGGACTGGAAATTAACTCTTTAGCCCTACTCGAGCTAATTGATACATTGCAAAGGCTTGGAATATCTTACC
ATTTTAAGAATGAAATAAACACTATTTTGAAGAAAAAATACACTGATAATTATATTAACAATAATAATATTATTACTAAC
CCTAATTATAATAATTTATATGCCATTGCTCTCGAATTTAGGCTTCTACGCCAACATGGCTATACAGTACCTCAAGAAAT
TTTTAATGCTTTCAAGGATAAGAGAGGGAAATTTAAAACATGCTTGAGTGATGATATTATGGGAGTATTGTGTTTATATG
AAGCTTCATTCTATGCTATGAAACATGAGAATATTTTGGAGGAAACAAGAATTTTTTCAACTAAATGTCTTAAAAAATAC
ATGGAGAAAATGGAGAATGAGGAAGAGAAAAAAATATTATTATTAGATGATAATAATATTAATAGTAATTTGCTATTAAT
TAATCACGCTTTCGAGCTTCCGCTTCATTGGAGAATAACAAGATCGGAAGCTAGGTGGTTCATTGACGAAATATATGAGA
AAAAACAAGACATGAATTCGACTTTGTTCGAGTTTGCGAAATTAGATTTTAATATAGTGCAATCAACACACCAAGAAGAT
TTACAACATTTATCGAGGTGGTGGAGGGATTGTAAACTTGGTGGGAAATTGAATTTTGCTAGAGATAGATTGATGGAAGC
TTTCTTATGGGATGTTGGACTAAAATTCGAGGGAGAATTCAGCTATTTTAGAAGAATAAATGCAAGATTATTTGTGCTTA
TAACAATAATTGATGATATTTATGATGTATATGGAACTTTGGAGGAATTAGAGCTTTTCACTAGTGCTGTCGAAAGATGG
GATGTGAAATTAATCAATGAGTTACCAGATTACATGAAGATGCCTTTCTTTGTTTTACACAATACCATAAATGAGATGGG
GTTCGATGTATTAGTACAACAAAACTTTGTCAACATTGAATACCTTAAGAAATCGTGGGTAGATTTATGTAAATGTTATT
TACAAGAAGCAAAATGGTATTATAGTGGATACCAACCAACATTGGAAGAATACACTGAGTTGGGTTGGCTTTCAATAGGA
GCATCAGTAATTCTTATGCATGCTTATTTTTGTTTCACAAATCCTATAACAAAACAAGACTTGAAAAGCTTGCAATTACA
ACATCATTATCCCAACATAATTAAACAAGCATGCTTGATTACAAGGCTTGCAGATGATTTAGGAACATCTTCGGATGAAT
TGAATAGAGGCGACGTTCCTAAATCGATTCAATGTTACATGTACGATAATAATGCTACAGAAGACGAAGCTCGTGAACAC
ATCAAGTTCTTGATAAGTGAAACATGGAAGGATATGAATAAGAAAGATGAAGATGAGAGTTGTTTATCAGAAAATTTTGT
TGAAGTTTGCAAAAATATGGCTAGAACAGCACTATTCATATATGAGAATGGAGATGGACATGGTTCTCAGAATAGTTTAT
CAAAAGAACGTATTTCAACCTTGATTATTACTCCAATTAATATTCCTAAA
>TPS13
TTGGGAGTTCATCAATTTTCTCCACTTTCATTAATCCTTAGTTCTACAAAATTAGCAAGAGCAAGAGAAAGTAATAAATC
AAGATTATCAAGTGCTTGCTACCCCATCCAATGTACTATGGTCAATAGTACAAATATTCCTAATAATACTACTATATTTG
ATAATCATATTCATAGAAGATCAGCCAATTATGAACCTCCCATTTGGTCTTTTGATTACATTCAATCTCTTTCATCAAGC
CAATATAAGGGAGAAACATGTACAAGTAGATTGAATGAGCTAGAAGCAAATGTGAAAGAGATATTGTTAGTTGAGATGAA
ATTTAACTCTTTAGCTCAACTTGAGTTGATTGATGCATTGCAAAGACTTGGATTATCTTATCGTTTCGAGACTGAAATAA
ACACTATTTTGAATAAAAATTACTCCAATAATGTTATCAATAACCCTAATTATAATTTGTACGCCACAGCTCTCGAATTT
AGGCTTCTACGACAACATGGTTATGATGTATCTCAAGAAATTTTCAATGTGTTTAAGGATGAGATTACAAGCAAGTTCAA
GGCAAGAAGGAGTAGCAAAGATATAATTGGAGTATTGGCTTTATACGAAGCTTCATTCTATGGCAAAAAAGGCGAAAGTA
TTTTGGAAGAAGCTAGGGTTTCCTCAACCAAATGTCTTGAAAATTATGCAGCGACGATGACGATGGAGCAAAGCAATCCA
TCATTATTAGTTAATGATTATGATGATGATAATAATATGTTATTATTAGTAAATCATGTCTTGGAGCTTCCACTTCATTG
GAGAATAACAAGATCAGAAGCAAGGTGGTTCATTGATTTATATGAAAAAAATCATAACATGAATTCTACTTTGCTTGAAT
TTGCCAAATTGGATTACAACATGGTACAATCAATATATCAAGAAGATCTAAAACATCTCTCAAGGTGGTGGAGCCATACA
AAACTTGGAGAGAAAATGGATTTCTTTAGAGTTAGAATAATGGAGTGTTTCTTATGGACTGTGGGAGTAACATGTGAGCC
AGAACAAAGCTATTATAGAAGAATGTCTGGAAGATTGTATGTTCTAATAACAACAATTGATGATATATATGATGTTTATG
GAACATTGGAGGAATTAGAGCTTTTCACTAATGCTGTTGAGAGATGGGATGTGAAAGCAATGGATGATTTACCAGAATAT
ATGAGGATGCCTTTCTTTCTTTTACACAATACCATAAATGAAATGGCTTTCGATGTGTTAGGAGACCAAAATTTCCTCAA
CATTAAATTCCTTAAGAAAACGTGGGCAGATTTTTGTAAACATCAATTACAAGAGGCGAAATGGTTTCACAGTGGATACA
AACCAACATTCGAAGAATACATTAACAATGCATGGATTTCAGTATCAGGACCGATTATTCTTATTGATGCTTATTTCTCT
CTTACAAATCCTGTTACAAAAGATGCCATAAATTTACTGGAATTAGGTTATCCACCCATATTTTACCACGCATCCATGAT
TCTACGACTTACAGATGATCTGGGAACATCGCCTGATGAAATGAAAAGAGGTGATATTCCAAAATCAATTCAATGTTACA
TGAACGATACAGGTGTTTCTGAAGATGAAGCTCGAGATCATATGAAGTTTCTAATAAGTGAATTATGGAAGGAAATAAAT
AATGAAGATGAAAATATGGACTCTCCTTTCTCAAAACAATTTCTTCAAAATTGTAAAAATCTTGCTAGAATATCACAATT
TATATATCAATATGGAGATGGACATGCTTCTCAGGATAGTTTATCAAAACAAAGAATTTCAGAATTGATAATTAATCATA
TTCCTTCT
>TPS6-like
GTATTTTTTAGACCAAAAGTATATACTAATTATAATATTATTAATAATAATGCTACAAAATCAAGATTATCAAGTGCATG
CTACCCCATCCAATGTGCTGTGGTCAATAGTTCTAATGCAATTATTGATCGACGATCTGCCAACTTTGAGCCCTCCATTT
GGTCTTTTGATTATATTCAATCTCTTACAAGTCAATATAAGGGAGAACCTTATACAAGTCGAGTGAAAAAACTTGAGAGA
GATGTGAAAAAGATGTTAGTTGAGATGGAAAACTCTTTAGCTCAACTTGAACTCATTGATACATTGCAAAGACTTGGAAT
ATCTTACCGTTTTGAGAATGAAATAAATTCTATTTTGAACAAAAAATATGTTAATATTAATAATCCTAATTATAATTTAT
ATGCCATTGCTCTTCAATTTAGGCTTCTACGTCAACATGGCTATGCAGTACCTCAAGAGATTTTTAATCAGTTGAAGGAC
GAGATAGAAAACATCAAAAAACACATAAATGGTAATGATATCATGGGAGTATTAGCCTTATACGAAGCTTCTTTTTATGA
GAAAAAAGGCGAAAGTATTTTAAAGGAAGCTAGAATTTTCACAACTAAATGTCTCAAAAACTACACTATAATGATATCAG
AGCAAAAAAAGTTAATGATTGATAATGATTATGATTATGATATCGAAGTAGTGAATCATGCCTTAGAGCTCCCACTTCAT
CGGAGGACCACAAGAACAGAAGCAAAGTGGTTCATTGACGCATATGCGAAAAAACAAGACATGAATCCTATGTTGCTTGA
GTTAGCCAAACTCGATTTCAACATAGTACAATCAACACATCATGAAGATCTAAAACATATATTCAGGTGGTGGAGACATA
CTAAACTTGGAGAGAAATTGAATTTTGCAAGAGATCGATTGATGGAATGTTTCTTATGGAATATTGGAATAAGATTTGAG
TCAAAATTCAGCTATTTTAGAACAAAAACTGCCAAATTATTTGAGCTAGTAACATTTATAGATGATATATATGATGTTTA
TGGAACATTGGATGAATTAGAGCTTTTCACCAAAGCTGTTGAGAGATGGGATGTGAAAATGATAAATGAGTTACCAGAAT
ACATGAAGATGCCTTATCTTGTTTTACACAATACCATAAATGATATGGTATTTGAGGTGTTAAGAGACCAAGAAATTTCC
ATCAACATTCAATACCTTAAGAAAACGTGGGTCGATATGTGTAAAAGTTTCTTGCAAGAGGCAAAATGGTACTATAGTGG
ATACACACCAACATTGGAAGAATATATTGAAAATGGTTGGATTTCAGTAGGAGCACCAGTTATTCTTGTGCATGCTTATT
TTTTTCACGCAAATAATAATCGTACAATTACAAATACTAAAGAGATTTTCGAATGCTTGGAATATGGTTATTATCCTGCC
ATTATTCGTCACAGTGCCATAATATTACGATTTACAAATGACCTAGCAACATCATCGGAGGAATTGAAAAGAGGTGATGC
TCCGACATCAATTCAATGTTACATGCAAGAAAAAAATGTATCTGAAGAGGAAGCTCGTGAACATGTTAAGTTTTTAATAA
ATGAAGCATGGAAGGAGATGAATAATGATGTTGGATTATATCCAATCTCATTGACTGAAGATGCTACAAACTTTGCTAAG
ATGGGATTTTTCATATATCAACATGGTGATGGTCATAGTTCTCAAGATAATCAATCCAAACAAAAAATTTCATCCTTGAT
TATTGAACCTATTCCCCTATATACA
>TPS12
TTGGGAGTTCATCAATTTTCTCCACTTTCATTAATCCTTAATACTACAAAATTAGCAAGAGCAAGTACATTATCAAGTGC
TTGCTACCCCATCCAATGTACTATGGTCAATAGTACAAATATTACTAATAATACTACTATATTTGATAATCATATTCATA
GAAGATCAGCCAATTATGAACCTCCCATTTGGTCTTTTGATTACATTCAATCTCTTTCATCAAGCCAATATAAGGGAGAA
ACATGTACAAGTAGATTGAATGAGCTAGAGGCAAATGTGAAAGAGATATTGTTAGTTGAGATGAAATCTAACTCTTTAGC
TCAACTTGAGTTTATTGATGCATTGCAAAGACTTGGATTATCTTACCGTTTCGAGACTGAAATAAACACTATTTTAAATG
AAAAGTACTCCGGTAATATTATCGATAACCCTAATTATAATTTGTACGCCACAGCTCTCGAATTCAGGCTTCTACGCCAT
CATGGTTATGATGTATCTCAAGAAATTTTCAATGTGTTTAAGGATGAGATTACAAGCAAGTTCAAGGCAAGAACGAGTGG
CGAAGATATAATTGGAGTATTGGCTTTATACGAAGCTTCATTCTATGGCAAAAAAAGTGAAAGTATTTTGGAAGAAGCTA
GGGTTTCCTCAATCGAATGTCTCGAAAATTACGTAGCAACTATGACGATGGAGCGAAACAAACCATCATTATTAGTCAAT
GATTATGATGATGATAATAATATGTTATTATTAGTGAATCATGCCTTGGAGCTTCCACTTTATTGGAGAATAACAAGATC
AGAAGCAAGGTGGTTCATTGATTTATATGAAAAAAATCATAACATGAATTCTACTTTGCTTGAATTTGCCAAATTGGATT
ACAACATGGTACAATCCATATATCAAGAAGATCTAAAACATCTCTCAAGGTGGTGGAGCCATACAAAACTTGGAGAGAAA
ATGGATTTCTTTAGAGATAGATTAATGGAGTGTTTCTTATGGACTGTGGGAATAGCATGTGAGCCAGAAAAAAGCTATTA
TAGAAGAATGTCTGGAAGATTATATGTTCTAATAACAACAATTGATGATATATATGATGTTTATGGAACATTGGAGGAAT
TAGAGCTTTTCACTAATGCAGTTGAGAGATGGGATGTGAAAGCAATGGATGATTTACCAGAATATATGAGGATGCCTTTC
TTTCTTTTACACAATACCATAAACGAAATGGCTTTCGATGTGTTAGGACACCAAAATTTCCTCAACGTTAAATTCCTTAA
GAGGACGTGGGTAGATTTCTGTAAACATCAATTACAAGAGGCAAAATGGTTTCACAGTGGATACAAACCAACATTCGAAG
AATACATTAACAATGCATGGATTTCGGTATCAGGACCGATTATTCTTATGGATGCTTATTTCTCTCTTACAAATCCTGTT
ACAAAAGATGCCATAAATTTACTGGAATTAGGTTATCCACCCATAATTTACCATGCATCCATGATTCTACGACTTACAGA
TGATCTAGGAACATCGAATGATGAAATGAAAAGAGGTGATATTCCGAAATCAATTCAATGTTACATGAACGATACAGGTG
TTTCTGAAGATGAAGCTCGAGATCATATGAAGTTTCTAATAAGTGAATTATGGAAGGAAATAAATAATGAAGATGAAAAT
ATGGACTCTCCTTTCTCAAAACAATTTCTTCAAAATTGTAAAAATCTTGCTAGAATATCACAATTTATATATCAATATGG
AGATGGACATGCTTCTCAGGATAGTTTATCAAAACAAAGAATTTCAGAATTGATAATTAATCATATTCCTTCT
>TPS6
GTATTTTATAGACCAAAAATATATACTAACTATAATATTATTAATGGTGGTACAAAATCAAGATTATCAAGTGCATGCTA
CCCCATCATATGTGCTGTGGTCAATAGTTCTAATGCAATTATTGATCGACGATCTGCCAACTTTGAGCCCTCCATTTGGT
CTTTTGATTATATTCAATCTCTTACAAGCCAATATAAGGAAGAATCTTATACAGGTCGAGTCAAAGAATTGGAGATAGAT
GTGAAAAAGATGTTAATTGAGATGGAAAATTCTTTAATTCAACTTGAACTCATTGACACATTGCAAAGACTTGGAGTATC
TTATCGTTTTGAGGATGAAATAAATACTATTTTGAAAGAAAAATATATTAATATGATCAATAACCCTAATTATAATAATT
TATATGTCACTGCTCTTGAATTTAGGCTTCTACGTCAACATGGCTATGCAGTACCTCAAGAGATTTTTAATCATTTTAAG
GACGAGATAGGAAAAATCAAAACGAACATGATTAGTGATGATATTATGGAAGTATTGGCCTTATATGAAGCTTCATTCTA
TGAGAAAAAGGAAAGTATTTTAGAAGAAGTTAGAATTTTCACAACTCAATATCTAAAGAACTACATTATAATGATATCAC
AAGAAAGAAAGTTAATGATTGATAATGATAATGATTATGATTATGATATCGAAATAGTGAATCACGCTTTGGAGCTCCCA
CTTCATTGGAGGACTACAAGAACAGAAGCTAAGTGGTTCATCGACGCGTATGAGAAAAAACAAGACATGAATCCTATTTT
GCTTGAGTTTGCTAAACTCGATTTCAACATGATACAATCAACACATCATGACGATCTAAAACATATATTCAGGTGGTGGA
GGCATACTAAACTTGGGGAGAAATTGAATTTTGCAAGAGATCGATTGATGGAATGTTTCTTATGGAAAGTTGGAATAAGA
TTTGAGCCAAAATTCAGTTATTTTAGAAAAACAACTGCCAAATTATTTGAGCTAATAACAGTAATTGATGATATATATGA
TGTTTATGGAACATTGGATGAATTAGAGCTTTTCACCAAAGCTATTGAGAGATGGGATATGGAAATGATAAATGAGTTAC
CAGAATATATGAAGATGCCTTATATTGTTTTACACAATACCATTAATGAAATGGTATTTGAGGTATTAAGAGACCAACAC
ATCTCCATCAACATTCAATACCTTAAGAAAACGTGGGTAGATATGTGTAGAGGTTTTTTACAAGAGGCAAAATGGTACTA
TAGTGGATATACACCAACACTAGAAGAATATATTAAAAATGGTTGGATTTCAGTGGGAGCACCGGTTCTAATTGTGCATG
CTTATTTTTCTCATGCAAATTATAATCACACAGTTACAAGTAGTAAAGAGATTTTCGAATGCTTTGAACATGGTTATTAT
CCCGCCATAATTCGTCATAGTGCCATAATATTACGACTTACAAATGACCTAGCAACATCATCGGAGGAACTGAAAAGAGG
TGATGCTCCGACATCAATTCAATGTTATATGCAAGAAAAAAAAGTATCTGAGGAGAAAGCTCGTGAACATATTAAGTTTT
TAATAAGTGAAATATGGAAAGAGATGAATAATGATGTTGGATTATATCCAATCTCATTGATTGAAGATGCTACAAATTTT
GCTAAGATGGGATTTTTCATGTATCAGCATGGTGATGGTCATAGTTCTCAAGATAATCAATCCAAACAAAAAATTTCATC
CTTGATTATTGAACCTATTCCCTTATATACA
>TPS61
GACTTGTAATATCATCGAAATTGAAAGACACAGGAAAAATATAAAAATAAATAAAAGATAAACATTATGGACACACAGAG
AAAATTGCAAGCAGAGCAACTATCTTGCCCAACCAAGTCTCATGAACTAATATTTGATCATAAATCTGATCATCAAAGAC
GTTCGGCCAATTATACGCCAACCATTTGGAAATATGATTTCCTGGAGTCTCTTAACAACAAATATGATAGTGAAGAGTAC
AAAAAGCTGTCTGAGAAGCTTATCGAGGATGTGAGGCATATTATTGTTGAAACTAAAGACTTAAAGGGTATGCTAGAGCT
GATTAACACCATCAGAAAACTAAGCTTGACATATCATTTCGAAGACGAAGTCAAGAAAGTTCTTGACAAAATATCATCTT
CCGATTACTACTACAACAATAATGACATTAAAGATCCCCTCGTAGGAGACGATCTCTATCTCGCTGCATTATATTTCAGG
CTTCTTAGGCTTCATGGATATCATGTTTCACAAGGCATATTTGTTGGGTACAATAGTGTGGATTACAAAAAAGGTGGTGG
GACACATAATATTACATCAACAGAGGTGAAAGTGATGATAGAGCTTTTAGAGGCCTCACATGTAGCTTTTGAGTGTGAGG
AGATGCTAACTGAGGCTAAAGCTTTGATGGAAGAAAACCTCAAAATTGCCTTTCCTGACAACGGCAACAAATATCTTCCC
AAACATGAGGTGGTTCATGCTTTGGAACTTCCATCTCATTGGAGGGTTCAGTGGTTTGACGTAAAATGGCAAATAGAAGC
TTATCGTCAAGGTGACCCGGATACCAACACTACAACTACTACTAGTCTCTTGGTTGATTTAGCCAAATTAAACTTTAACA
TAGTTCAAGCCACACTTCAAAAAGATCTTAGGGAGTTGTCCAGTTGGTGGAAGAATGTGGGCCTTTCAGAGAAGTTGGAT
TTTGCGAGAGATAGGCTGGTCGAGAGCTTCATGTGTACTGTGGGACTGGCTTTTCAGCCTGAATACAAAAGTCTGAGAAA
ATGTCTTACCAAAGTGGTCAATTTCATACTCATTGTTGATGATGTTTATGATGTTTATGGCTCATTGGAAGAGCTCAGAC
ACTTCACCAATGCCGTTGATAGGTGGGATGTACGGGAAACTGAAAAACTTCCAGATTGCATGAAGATTTGTTTCCAAGCA
CTCTACCATACTACATGTGAAATTGCTAGTGAAATTGAGACTAAGAACGGTTGCAAGTTAGTTTTACCTCATCTAAAGGG
AGCGTGGACAGACTTTTGTAAATCACTATTAATGGAGGCAGAATGGTACCACAAGGGGTATATCCCATCCATTGAGGAGT
ATTTAAGCAATGCTTGGATTTCATCTTCGGGCCCTCTTCTTCTTCTTCATTCATATCTTGCTATGCCAAATCAGACTAAT
ACGGCCTCTTCTCTTGACATAAGCAAAGATCTTGTCTACAACATTTCTCTCATCATTCGACTATGCAACGATTTAGGAAC
TTCAGCGGCTGAACAGGAAAGAGGAGATGCTGCATCTTCTATCGTATGTTATATGCAAGAAACGAAGAGTAGTGAAGAGG
AGGCCCGAAAGCATATCCGAGAAATGATTAGAAAAACATGGAAGAAGATCAACAAGACATGCTTTAGTACTTGCGGCAGT
AGTTCACTATCATTATCATTTATAGATATTGCCCTTAACACTGCTCGAGTGGCACATAGCCTCTACCAATCTGGAGATGC
CTTCAGTGCTCAACATACAGACTATAAGACTCATATTCTCTCCTTACTCGTTCACCCTCTCATTCCCAATAAGTAAACTA
GCTAGGATGATGAGTCCTTTAATGGGTCACCATGTGTTTTCTTTTTTATAATTAATAGAAAAATTTAGGTGGTTAAGCAG
TTTATTACAGGTTATGTTATGATTAATTATTATTATTATTATTATTATTATTATTTGTTTTCTTTTTCATAGTAATTAAG
TTTAAGTTTTTTATGTACAACTCTTCAAAGCACGTGAACGATGTCTCCTGTACTTTGAGGAATTGAGAATGTGTGTTTGT
CGTTGGTGGTTGATCACTATAGCTAGTTGTTATGTATCGTGGTGATTTTAGTGTAATTTATATTCAGATAAA
>TPS41
AATTATAATTTTGTTAGTAGTACTACAAGATCAAGATTATCAAGATCAAGTGCTTGCTACCCCATTCAATGTACTGTAGT
CGATAGTTCTAATCCAATGATCGATCGACGATCGGGCAACTATGAACCATCCATTTGGTCTTTTGATTATATTCAGTCTC
TTACAAGCCAATATGAGGGAGAACCTTATAGAAGTCGGGTGAAAGAGATCGAGGGAGATGTGAAAAGGATGCTAGTTGAG
ATGGAAAATTCTTTAGCTCAACTTGAGCTCATTGACACATTGCAAAGACTTGGAGTATCTTATCGCTTTGAGAATGAAAT
AAGTACTATTTTGAAGGAAAAATATGTCAATGTTAATAACCCTAATTATAATTTATACGCCATTGCTCTTGAATTTAGAC
TTCTACGTCAACATGGTTATGCAGTACCTCAAGAGATTTTTAATCATTTTAAGGACGAGACAGGAAAATTCAAGGCAAAC
ATAATTAGTGATGATATTATGGGAGTATTGGCCTTATATGAAGCTTCATTCTATGAGAAAAAAGGCGAAAGTATTTTAGA
GGAAGCTAGAATTTTCATAAAAAAATATCTCGAAGACTACACTATAATGATATCGCAAGAAAAGAAATTAATGATTGATA
ATGATTATGATTATAATTTCGAAGTAGTGAATCATGCATTAGAGCTCCCACTTCATTGGAGGACTACAAGAATAGAAGCT
AAGTGGTTCATCGACGCGTATGAGAAAAAACAAGACATGAATCCTATTTTGCTTGAATTTGCTAAACTCGATTTCAACAT
GATACAATCAACACATCATGATGATCTAAAACATATATTCAGGTGGTGGAGGCATACTAAACTTGGGGAGAAATTGAATT
TTGCAAGAGATCGATTGATGGAATGTTTCTTATGGAAGGTTGGAGTAAGATTTGAGCCAAAATTCAGTTATTTTAGAAAA
ACAACTGCCAAATTATATGAGCTAATAACATTAATTGATGATATATATGATGTTTATGGAACATTGGATGAATTAGAGCT
TTTCACCAAAGCTGTTGAGAGATGGGATGTGACAATGATAAATGAGTTACCAGAATACATGAAGATGCCTTTTCTTGTTT
TACACAATACAATAAATGAAATAGTATTTGAGATATTAAGAGACAAAGACATCTCCATCAACATTCAATAACTTAAGAAA
ACGTGGATAGATATGTGTAGAGGTTTTCTACAAGAAGCAAAATGGTACTATAGTGGATACACACCAACATTGGAAGAATA
TATAGAAAATGGTTGGATCTCAGTGGGAGCACCAGTTCTTATTGTGCATGCTTATTTTTCTCATTCAAATAATAATAAAC
TTGTCTAAGTTTCAGATGAAGAAGTGGAATGTCTTAAAGAGGGTTATCCCAATATTGTTCGACATGGATCCCTAATATTA
CGACTTGCAGATGATCTAGGAACATGTTCGGATGAAATGAAAAGAGGCGATGTTCCTACATCAATTCAATGTTACATGCA
TGATACTGGTGTTTCTGAAGACGAAGCTCGTGAGCACATCAAGCATTTGATAAGCGAATCATGGAAGGAGATGAATAATG
AAAATGGAGATCATAATTCTTCTTTCTCGAAAGAATTTGTTCATGTTTGCAAAAATCTTGGTAGAGCGTCACAATTTATA
TACCAATATGGAGATGGACATGCTTCTCAAAATACTCTATCAAAAGATCGTATTTTTAAAATTATTATTAATCCTTTCCC
C
>TPS7_Finola
ATGTCTAGTCAAGTGTTAGCTTCATCTCAATTAAGTGACAAAATTATTGCTCGTCCAACAACAAATTTTC
ACCCTTCTATTTGGGGCGATCGATTCCTCCATTACAATGTTTCAGAACAAGACTTGGTTTGCAAACAAGA
AAGAATTGAAGAATTAATACAAGTTGTAAAGAAAGAGATATTATCTTCAAATCATGATCAATTGAAGTTG
ATTGACAATCTCCAACGTTTGGGATTATCACATCATTTTGAGAGTGAAATTGAGAAATTGTTGGAACAAT
TAAGTATCGGCACTCATCATCAAAATCATCAAGATCTACATGATGCTTCTCTTTGGTTTAGATTATTAAG
ACAACATGGACTTAATGTTTCATCAAGTATATTTGAAAAATTTAAAGACGATGAAGGTAACTTTAAGAAA
AGCTTGATAACCGACGTTTCGGGTTTACTTAGTTTGTATGAGGCTTCACACTTGAGTTATGTTGGAGAAA
GCATACTAGATGAAGCACTTGCTTTCACAACCACTCACCTTAAGTCTATTGTGGCAAATAGTAAAAATCA
TCCATTATCACATCAAATATCCAAAGCCTTGGAAAGGCCACTAAGAATGACCTTAGAGAGGCTTCATGCT
AGGTTTTATATCTCAATCTATGAAAAGGATGCCTCTCATAACAAAGTATTGCTAGAGCTTGCAAAGTTAG
ACTTCAATCTACTTCAATGTTTCCACAAAAAGGAGCTTAGTGAAATTGTGAGGTGGTGGAAGGAGCATGA
GTTTGCAAAGAAATTCCCTTTTGCAAGAGATAGGATGGTGGAACTGTATTTTTGGATATTGGGTGTTTAT
TATGAACCCAAATACTCTCGAGCAAGAAAACTTCTAACCAAAGTCATTGCATTGACCTCAATCACTGATG
ATATTTATGATGCATATGGTACTATTGATGAGCTTCAGCTTCTTACCAAAGCAATGCAGAGGTGGGACAT
AAATTGTATGGATAAACTTGAGCCAGAATATTTGAAGACATATTATAAGGTAATGTTGGAATCTTATGAA
GAATTTGAAAAGGAGCTTAAAAAGGAAGAATTATACAAACTTGAGTATGCAAAAGAAGAGATGAAAAGAA
TTATTAGAGCTTATTTTGAAGAAGCTCGATGGTTAAATGAAGGATATTTGCCAAGCTTCGATGAGCATTT
GAGAGTCTCTTATATTTCTTCTGGTTACGTTTTGTTGATAGCCACAAGTTATGTAGGAATGGATGATATT
GTAACACATGAAACTCTAAATTGGCTCTCCAAAGACCCTAAGATTGTTTCAGCTTCTACTCTCCTCTCAA
GATTCATGGATGACATAGGCTCTCGCAAGTTTGAACAAGAGAGAAATCACGTACTATCTACAGTGGAATG
TTACATGAAGCAATATGAGGTTTCAGAGGAAGAAGCAGTTAAAGAACTTAATAAAAGAGTGGCCAATTGT
TGGAAAGAAATAAATGAAGACTTTATTAGGCCAACTAGTGTGCCTTTTCCTATTTTATTTCGTATTATTA
ATTTGACCAAAACAGCTGATTTTATGTACAGAGAAGGTGGTGACCAATATACACATGTTGGAAAGATGTT
GAAAGATAGCATTGCTGCTTTACTTATAGATCCCATCCCATTATAG
