# Supplementary material for: Genomic characterization of the complete terpene synthase gene family from Cannabis sativa
Source: PLoS One. 2019 Sep 12;14(9):e0222363. doi: 10.1371/journal.pone.0222363 (PMC6742361; doi:10.1371/journal.pone.0222363)
Supplement: S2 File — Aggregated oil profile data used in this study. (TSV) [file pone.0222363.s003.tsv]

strain	Camphene	Carene	beta_Caryophyllene	D-Limonene	Eucalyptol	Fenchol	Fenchone	Guaiol	alpha_Humulene	Linalool	Terpinolene	Valencene	alpha-Bisabolol	alpha-Cedrene	alpha-Farnesene	alpha-Phellandrene	alpha-Pinene	alpha-Terpinene	alpha-Terpineol	beta-Farnesene	beta-Myrcene	beta-Ocimene	beta-Pinene	cis-Nerolidol	cis-Ocimene	endo-Borneol	gamma-Terpinene	trans-Nerolidol
1	0.00433023	0	0.12972463	0.0255265	0	0.0135956	0	0	0.035547	0.0243757	0.0014237	0.00721856	0.0244166	0.00894701	0	0	0.170503	0	0.00999318	0	0.368119	0	0.0460314	0.00602229	0.0395451	0	0	0.0042529
2	0.00272265	0	0.6327804	0.0567975	0	0.0259033	0	0.00171574	0.158073	0.056823	0.00125409	0.0130607	0.104169	0.0296438	0	0	0.0136387	0	0.0188077	0	0.182457	0	0.0255907	0.00740095	0.011723	0.00111232	5.67067e-4	0.0206907
3	0.0155107	0	0.47157119999999997	0.397535	0	0.139285	0	5.97836e-4	0.114869	0.0160792	0.00295984	0.0181771	0.0285898	0.0533504	0	0	0.119916	0	0.0892536	0	0.0808216	0	0.136076	0.0157931	0.154256	0.00371172	0	0.029426
4	0.0174384	0	0.2959218	0.285132	0	0.180822	0	8.82416e-4	0.0926151	0.232478	0.00289569	0.0346927	0.0532705	0.0260056	0	0	0.0611865	0	0.163474	0	0.371981	0	0.115052	0.0252774	0	0.0106361	0	0.00376954
5	0.0133814	0	0.1328435	0.242672	0	0.155263	0	0.101543	0.0342822	0.0679025	0.002737	0.00846977	0.0210998	0.0294352	0	0	0.0703558	0	0.113247	0	0.0416571	0	0.0862205	0.0112914	0.029475	0.00763374	0	0.0161284
6	0.0107778	0	0.152791	0.304436	0	0.0782778	0	0	0.0474957	0.23465	0.0104103	0.0146538	0.0172479	0.0236453	0	0	0.0443077	0	0.0679444	0	0.665671	0	0.0786709	0.013547	0.00350855	0.00369658	4.74359e-4	0.00576068
7	0.0103937	0	0.168753	0.33909	0	0.0671172	0	3.80577e-4	0.0482415	0.214208	0.0104637	0.0153062	0.0213211	0.0169991	0	0	0.0442345	0	0.0639545	0	0.686185	0	0.0796719	0.0114042	0.00325459	0.00324147	0	0.00486002
8	0.00465763	0	0.01373856	0.0403442	0	0.0165324	0	0	0.00206518	0	0.20896700000000001	0.00504211	7.43317e-4	0.0116001	0	0	0.218535	0.00917979	0.0181838	0	0.075595	0	0.0817906	0.00666056	0.064427	0.00236543	0.00645551	0.00171366
9	0.00906689	0	0.6566242	0.206542	0	0.0818662	0	9.18432e-4	0.263091	0.0582344	0.0201845	0.0171399	0	0.0425288	0	0	0.0344978	0	0.0754917	0	0.291428	0	0.0546781	0.0225498	0.00601384	0.00567415	0	0.00522961
10	0.00484782	0	0.4281736	0.0839788	0	0.0970225	0	8.77812e-4	0.14599	0.0960521	0.00193207	0.0280106	0.075708	0.0164755	0	0	0.0171019	0	0.0871945	0	0.15723	0	0.0353507	0.0375959	7.27834e-4	0.00536833	0	0.087843
11	0.004	0	0.3334379	0.0692785	0	0.034275	0	0.0563055	0.09702	0.0744865	0.00658989	0.018463	0.0342515	0.0252785	0	0	0.0165076	0	0.0233184	0	0.379173	0	0.0348531	0.0173725	0.00254759	0.00124089	0	0.00754407
12	0.00239793	0	0.32920485	0.0680582	0	0.0202031	0	8.04621e-4	0.0962557	0.0855646	0.00140609	0.0157299	0.0890102	0.0418921	0	0	0.0108703	0	0.0186497	0	0.393009	0	0.0202071	0.0214738	0.00137025	9.55985e-4	0	0.011906
13	0.00702654	0	0.7877430999999999	0.179633	0	0.0727421	0	0.00140168	0.290696	0.118004	0.00253572	0.0179769	0.0609753	0.0858834	0	0	0.0252484	0	0.0533454	0	0.125756	0	0.0485643	0.0259197	5.71558e-4	0.00299388	0	0.0126242
14	0.00721214	0	0.3638898	0.196001	0	0.0710371	0	7.90848e-4	0.109261	0.0653022	0.00266103	0.0112161	0.00590898	0.01904	0	0	0.0354937	0	0.0645063	0	0.230047	0	0.0343049	0.012181	0	0.00452126	8.00796e-4	0.0159115
15	0.00744634	0	0.2620626	0.136319	0.00900074	0.0456353	0	0	0.0621219	0.0179768	0.00133728	0	0.0381841	0.00523069	0	0	0.207214	0	0.0243523	0	0.287713	0	0.10605	0	0.0529287	0.00289169	8.43819e-4	0.0075549
16	0.0101972	0	0.258399	0.205477	4.54093e-4	0.124804	0	0.0807289	0.0740609	0.19279	0.00266082	0.0102689	0.0518383	0.0377455	0	0	0.0390161	0	0.0891018	0	0.165361	0	0.0702649	0.0164708	0	0.00700657	0	0.0132802
17	0.0103499	0	0.20050859999999998	0.193923	0	0.0920626	0	0.0866073	0.0549446	0.157327	0.0018822	0.00344273	0.0384134	0.026316	0	0	0.0372919	0	0.0800652	0	0.112058	0	0.0707281	0.0117018	0	0.00576831	0	0.00926755
18	0.0335217	0	0.3763261	1.24126	0	0.209329	0	0	0.115044	0.241159	0.00975274	0.0485482	0.0458601	0.073716	0	0	0.122759	0	0.173836	0	1.7299	0	0.235666	0.0196644	0.00110915	0.0110032	0.0011798	0.00305546
19	0.00427609	0	0.11177828000000001	0.0490495	0.00882175	0.0268975	0	0	0.0288264	0.00947711	0	0	0.0104997	0.00185917	0	0	0.0753474	0	0.0188613	0	0.110676	0	0.0611899	0	0.0158215	0.00185452	0	0.00747386
20	0.00243913	0	0.1365003	0.0508696	0.00572174	0.055887	0	0.0672913	0.0335522	0.00382174	0	0.0112435	0.00894783	0.0186043	0	0	0.0884478	0	0.0343304	0	0.382	0	0.0460435	0.0116739	0.0017087	0.00429565	0	0.0218478
21	0.00719533	0.0547171	0.26402456	0.131159	0.0092793	0.0166188	0.0024634	0	0.0781756	0.00763808	0.796093	0	0	0.00168343	0.133291	0.0486102	0.10862	0.0174845	0.0175784	0.0925384	0.201011	0.0881504	0.168069	0	0	0.00183296	0.0170921	0
22	0.0131024	0	0.0198615	0.180658	0	0.0986442	0	0.0225482	0.00755072	0.0197279	0.00514597	0.0045621	0.0205146	0.00695695	0	0	0.220549	0	0.0667937	0	1.03411	0	0.160955	0.00241465	0.0056308799999999996	0.00669471	7.12519e-4	0.0021425
23	0.00463975	0	0.2468927	0.110698	0	0.0564711	0	0.00115101	0.0913317	0.144176	0.00107517	0.0100781	0.0400758	0.0295695	0	0	0.0166763	0	0.0495784	0	0.0418514	0	0.0314878	0.00516618	0	0.00266786	0	0.0216641
24	0.0191776	0	0.239536	0.419623	0	0.225059	0	4.68642e-4	0.0710269	0.0878612	0.00370779	0.032635	0.106299	0.0423524	0	0	0.0718171	0	0.172791	0	0.273416	0	0.115346	0.0284815	8.77556e-4	0.0127774	0	0.026538
25	0.00863467	0	0.19019070000000002	0.117532	0	0.056682	0	4.51457e-4	0.0719921	0.0678545	0.00245453	0.0273986	0.062231	0.00978304	0	0	0.182827	0	0.0501994	0	0.430445	0	0.101113	0.0128994	0.189616	0.00380451	0	0.0238966
26	0.00905967	0	0.1895195	0.117144	0.00161133	0.0812909	0	0	0.0686975	0.0841932	0.00265614	0.011609	0.055231	0.00891572	0	0	0.194692	0	0.0541862	0	0.394075	0	0.105298	0.00994196	0.170625	0.00625493	0	0.0252333
27	0.0128968	0	0.216395	0.222331	0	0.102166	0	3.10766e-4	0.0970477	0.114961	0.00559822	0.0227125	0.05002	0.0849945	0	0	0.0441421	0	0.075929	0	0.28919	0	0.0835117	0.0240311	0.00193119	0.00524306	0	0.0202753
28	0.0163909	0	0.2253521	0.414229	0	0.124853	0	0	0.0624159	0.182953	0.00467527	0.0157224	0.0510472	0.00504337	0	0	0.0567337	3.00402e-4	0.0983372	0	0.367252	0	0.113019	0	0.00117622	0.00795854	5.16184e-4	0.0187772
29	0.0156621	0	0.2099301	0.401782	0	0.129847	0	0	0.0576035	0.177691	0.00480271	0.0131687	0.0405955	0.00492859	0	0	0.0554055	5.22876e-4	0.100039	0	0.350487	0	0.112636	0	0.00166546	0.00659405	6.29388e-4	0.0182571
30	0.0114274	0	0.3527097	0.293842	0	0.105244	0	6.79103e-4	0.131784	0.173016	0.00413331	0.0163027	0.0338587	0.040503	0	0	0.0438441	0	0.0873821	0	0.157476	0	0.0780172	0.0115406	0	0.00396982	0	0.0199539
31	0.00502651	0	0.32124664000000003	0.156102	0.00598091	0.0492089	0	0	0.109001	0.0668717	0.00199364	0.0108335	0.0315928	0.0239279	0	0	0.0163097	2.20573e-4	0.039122	0	0.131292	0	0.031368	0.016789	0	0.00246023	0	0.00346978
32	0.0203073	0	0.18873140000000002	0.421101	0	0.200934	8.93855e-4	6.06544e-4	0.0440543	0.0166321	0.00586193	0.00809258	0.0155108	0.0161931	0	0	0.096261	0	0.126221	0	0.105914	0	0.139541	0.0108939	0.120319	0.00610934	7.22267e-4	0.00700319
33	0.00503587	0	0.3112777	0.0748027	0	0.0310359	0	8.16144e-4	0.0765785	0.0518251	0.001	0.00876682	0.0552197	0.026852	0	0	0.161596	0	0.0297848	0	0.97735	0	0.0928296	5.42601e-4	0	0.00167713	0	0.0302242
34	0.00660915	0	0.0405377	0.0928772	0.00311396	0.0587199	0	0.0303732	0.0133868	0.00139647	0.341922	0.00282905	0.0783949	0.00501204	0	0	0.331079	0.0114848	0.0634631	0	0.188094	0	0.165867	0.00961075	0.102656	0.00683387	0.00974318	0.00654093
35	0.00965268	0	0.1195908	0.247115	0.00676066	0.0566713	0	0	0.0223418	0.00479023	0.00199106	0	0.0104127	0.00742435	0	0	0.0501238	0	0.0385007	0	0.0463377	0	0.0617779	0.0039718	0.0595805	0.00272008	4.09216e-4	0.00350757
36	0.00137592	0	0.13627517	0.0297985	0.00794103	0.00972973	0	0	0.0351302	0.0164619	0.00887961	0.00641278	0.0148305	0.0097199	0	0	0.00571007	0	0.0102113	0	0.312634	0	0.010398	0.0112039	0.0105061	0.00205897	0	0.00623587
37	0.00491787	0	0.0460546	0	0	0.0073191	0.00113176	0.00616965	0.0112652	0.0361462	0.00222735	0	0	0	0	0	0.121558	0	0	0	0.565728	0.0670698	0.037001	0	0	0	0	0
38	0.0117508	0	0.194207	0.255013	0	0.0390052	0.00348179	0	0.0594907	0.0199579	0	0	0	0	0.00934654	0	0.0908724	0	0	0	0.0289051	0.0175819	0.0716116	0	0	0	0	0
39	0.00895728	0	0.29819439999999997	0.0950353	0	0.0212648	0.00158208	0.00694343	0.0870298	0.0267883	0	0	0.0889711	0	0.168058	0	0.191697	0	0.0144281	0.129264	0.579505	0	0.107107	0	0	0.00205126	0	0.0071891
40	6.55774e-4	0.01662102	0.199759314	0.02099998	0.0020981660000000003	0.003645932	1.9147199999999999e-4	0.0314351	0.06185514	0.01868514	0.297383	0	0.017458604	0	0.1339103	0.02506022	0.0332763	0.01016306	0.015930932	0.14566332	0.344301	0.002532986	0.05453702	0.004154612	0	0.001268514	0.006147308	0.0035083140000000002
41	1.7298975e-4	0	0.074948755	0.0062360625	0.00247774	0	0	0.032048475	0.030892925	0.02084255	0.00435809	0.0017889025	0.0132153325	0	0.0744349	0	0.0618429	0	0	0.0079886875	0.8667015	0.13003989999999999	0.027219174999999998	0	0	0	0	0.0023481624999999997
42	0.0104836	0	0.164496	0.356058	0	0.0347753	0.00512756	0.0367013	0.0569206	0.116651	0.0033198	0.0134062	0.00436299	0	0	0	0.0343578	0	0	0	0.399055	0	0.0589807	0	0	0	0	0
43	0.0142984	0	0.099112	0.312353	0	0.0391245	0	0.0232206	0.0356348	0.0902424	0	0	0	0	0	0	0.0406699	0	0	0	0.122204	0	0.0601826	0	0	0	0	0
44	0.010105385000000001	0	0.3620677	0.292167	0	0.046478900000000004	0.002306205	0.0180986	0.1051945	0.02131565	0.009056145	0	0.0871734	0	0.03965185	0	0.278188	0	0.0357754	0.035752400000000004	1.201865	0.0389157	0.1486445	0	0	0.005151555	0	0
45	0.003122075	0	0.24355865	0.0047180025	0.00365156	4.99772e-4	0.0035962625	0.008171545	0.023042675	0.041540574999999996	4.3681e-4	0	0.04394755	0	0.060369124999999996	0	0.2081535	0	0.002793375	0.014003925	0.3436455	0.03692045	0.049774725	0.001492935	0	9.141775e-4	9.03395e-5	0.0075341175
46	0.00370099	0.00512724	0.07501629	0.0801913	0.00437535	0.0273078	0.00383817	0.0391344	0.0273809	0.0337495	0.127211	0	0.0248044	0	0.0214362	0.00860835	0.0386775	0.00529384	0.0484437	0.0956775	0.249855	0.0197579	0.0366791	0	0	0.00748429	0.00465726	0.0094668
47	0.012804	0	0.10273023333333334	0.304385	1.7253033333333332e-4	0.042211066666666665	0.005459513333333333	0.0169831	0.024487600000000002	0.031606833333333334	0.0026361133333333334	1.50542e-4	0	0	0	0	0.09188053333333333	0	0	0	0.020920966666666665	0.027751333333333333	0.0746826	0	0	0	0	0
48	0.0124279	4.54674e-4	0.19541	0.336965	0	0.047352	0.00162116	0	0.0637467	0	0.00595979	0	0.00374497	0	0.0557753	6.04233e-4	0.0571728	0	0.0443658	0.146417	0.129272	0.08637	0.0730314	0.00263139	0	0.00708607	0	0.00261305
49	0.0064412625	2.3115e-4	0.416999875	0.24773925	0.0043575325	0.022233799999999998	0.002394755	0.057064475	0.18103249999999999	0.10120032500000001	0.008851035	0	0.044180875	0	0.33019825	4.088135e-4	0.026698425	8.65705e-5	0.0295214	0.0550056	0.144755	4.660005e-4	0.044441024999999995	0	0	0.0058987025	5.082375e-4	0.014879725
50	0.00456894	0	0.07815024000000001	0.0792755	0.00527892	0.028766	0	0	0.0276117	0.0138904	0.418392	0.00733156	0.00294132	0.0221009	0	0	0.0870659	0.0218836	0.0473944	0	0.251292	0	0.137175	0.0108235	0.00603236	0.00162763	0.0109056	5.844e-4
51	0.0114829	0	0.28968930000000004	0.152282	0.00343771	0.0104076	0.00121405	0.0138278	0.0932023	0.031926	0	0	0.0580481	0	0.007125	0	0.719454	0	0.00524624	0.0355046	1.50074	0.0146927	0.253252	0	0	0.00174457	0	0.00582776
52	0.0119811	0	0.30605266999999997	0.292913	8.62846e-4	0.0695385	0	7.04014e-4	0.0794119	0.114089	0.00282035	0.0112428	0.0021936	0.0492724	0	0	0.0442284	2.74737e-4	0.056115	0	0.0281434	0	0.084722	0.00676111	0	0.00274308	0	0.00958575
53	0.0164981	0	0.2909239	0.507158	0	0.0614894	0.00428861	0.0266692	0.145323	0.157969	0.00686418	0	0.0706439	0	0.407794	0	0.0604108	0	0.0726878	0	0.169455	6.28571e-4	0.106918	0.00702816	0	0.0143342	0	0.0189433
54	0.00258651	0	0.055155670000000004	0.0417647	0	0.0102552	0	0	0.020545	0.0328114	0	0	0.0104844	0.0121843	0	0	0.197461	0	0.0102682	0	0.504105	0	0.0884516	0.00389273	0	0.00194204	0	0.00501298
55	0.0126744	0	0.147793	0.283867	0	0.0327942	0.0029549	0	0.0362242	0.054362099999999997	0.00433763	0	0	0	0.028622	0	0.146524	0	0	0	0.0487113	0.0183329	0.0831276	0	0	0	0	0
56	0.00364093	0	0.0679693	0.0333633	0	0.0125316	0.00170977	0.00129674	0.0238623	0.0349656	0.00161442	0	0.00556093	0	0.0278581	0	0.147955	0	0.0146153	0.033827	0.272063	0.0310898	0.039854	0	0	0.00587116	0	0.00202279
57	0.005152587647058823	6.6075294117647055e-6	0.11094841647058823	0.15673682352941176	4.4269882352941176e-4	0.015426451764705883	0.0029306829411764705	0.021301976470588235	0.0333395	0.053268711764705885	0.004654351764705882	0	0.016495564705882353	0	0.0910827	2.9114529411764708e-5	0.044909876470588236	0	0.019260136470588236	0.053663117647058826	0.3182594294117647	0.006740305235294118	0.03493479411764706	0	0	0.003981425470588235	0	0.001302155294117647
58	0.00874424	1.162746e-4	0.245028348	0.057970499999999994	0.001084614	0.008537956	8.932136e-4	0.001088272	0.09275272	0.03515424	0.004789238	0	0.02382346	0.001476174	0.04279334	0	0.5702366	0	0.007839746	0.16166982	0.5841194000000001	0.0017702888	0.2365234	0.003717264	0	0.0017323039999999998	0	0.009631654
59	0.00403921	9.51939e-4	0.118439	0.0314777	0	0.00578204	0	0	0.0464646	0.0391691	0	0.0054043	0.0223301	0	0.0567563	0.0012656	0.227317	0	0.0157095	0.173998	0.220125	0	0.0886707	0.00530649	0	0	0	0.00739503
60	0.00969318	0	0.5557353	0.1574875	0.002985265	0.0290672	0.002726655	0	0.15596949999999998	0.008585744999999999	0.00620913	0	0.02871995	0	0.0685038	0	0.362755	0	0.014123549999999999	0.0308644	0.24897750000000002	0.0227397	0.17707250000000002	0	0	0.00517866	0	0
61	5.989646666666666e-4	0.023349183333333332	0.03344651666666667	0.027471866666666667	0.004331978333333333	0.0029834600000000003	7.76059e-4	0.019556666666666667	0.008686336666666666	0	0.41403666666666666	2.3664833333333335e-4	0	0	0	0.02526541666666667	0.040750183333333335	0.009961281666666667	0	0	0.35439350000000003	0.16074383333333334	0.052747883333333336	0	0	0	0.007798485	0
62	0.00608703	0	0.234872285	0.207225	0.00150591	0.0239722	0.00116403	0	0.06279145	0.055318900000000004	0.002234145	0.00246844	0.00599585	0.01062745	0.01688125	0	0.022694449999999998	0	0.01250045	0.01304605	0.09344135	0	0.03492025	0.00866215	2.18579e-4	7.25455e-4	0	0.00408894
63	0.00480989	0	0.0313055	0.074306	0	0.0244434	0	0.0231379	0.0105863	0.0194732	0	0	0.00683463	0.00831425	0	0	0.224182	0	0.0153642	0	0.412785	0	0.0746358	0	0.0172148	0	0	0.00573065
64	0.0106436525	0	0.1276992475	0.1502605	0.0027599025	0.021054125	0.0028565675	0.046359775	0.041641625	0.03704985	0.0049415425	3.127525e-4	0.023278525	0	0.008509975	0	0.2555445	0	0.0087924925	0.007197475	0.8604700000000001	6.55972e-4	0.13121925	0	0	0.002296175	0	0
65	0.003314845	0.024982650000000002	0.20872190000000002	0.08009174999999999	0.00413336	0.011519465	0.006596055	0	0.0822653	0.0191637	0.5412300000000001	0	0.025084250000000002	0.0028424	0.14472400000000002	0.0376471	0.145461	0.013483	0.01356879	0.2039145	0.6238775000000001	0.0879822	0.11918899999999999	0.0068403000000000005	0	0.00202734	0.009017115	0.00492825
66	0.0040042	0	0.3885885	0.139008	0	0.0250882	0	0	0.161366	0.0472689	0.00502521	0.0118319	0.0320546	0.0306303	0	0	0.013458	0	0.0178487	0	0.0893487	0	0.0272983	0.0301513	0	0	0	0.00517647
67	6.26635e-4	0.051261299999999996	0.2780064	0.0410933	0.00503795	0.005137965	2.62273e-4	0.0289055	0.12314750000000001	0.0057000535	1.3216700000000001	0	0.0400244	0	0.22691499999999998	0.10315885	0.07442884999999999	0.04052525	0.03567745	0.186461	0.09260760000000001	0.0652835	0.1228265	0.00836983	0	0.00179301	0.02232965	0.01697403
68	0.0030174060000000003	0.003622142	0.3353674	0.10174504	6.656419999999999e-4	0.013312202	0.0014320436	0	0.0854163	0.03052725	0.066084972	0	0.003143314	0	0.015597238000000001	0.003455424	0.0528692	0.001103504	0	0.01031224	0.293523	0.02698106	0.03113396	0	0	0	0.0013029299999999999	0
69	0.00697522	0	0.0719638	0.239506	0	0.0163112	0.00269119	0.0439465	0.0243863	0.0613891	0.00732612	0	0.023105	0	0	0	0.0257463	0	0.006262	0.0420952	0.0770118	0.00163179	0.0365799	0	0	0.00125492	0	0
70	0.0464932	0	0.6496569999999999	1.8493	0	0.362086	0	9.13687e-4	0.1949	0.371608	0.0128141	0.0460513	0.0817113	0.0466617	0	0	0.180629	0	0.257618	0	1.88774	0	0.340753	0.00198839	9.02453e-4	0.0147276	8.20071e-4	0.00423142
71	0.005090486666666667	0	0.24822475666666666	0.14036566666666667	8.229600000000001e-4	0.015416366666666667	0.0014107966666666667	0	0.10420833333333333	0.062829	0.005683993333333333	0	0.06189056666666667	0	0.19910266666666665	0	0.0192956	0	0.01551487	0.05366543333333333	0.7117646666666666	0.0017644566666666667	0.0367047	0	0	0.00390638	0	0.0032968733333333332
72	0.00308978	0	0.0569552	0.0339922	0	0.0094287	0.00134237	0	0.0161575	0.0129635	0.00559862	0	0	0	0	0	0.127556	0	0	0	0.314957	0	0.051296	0	0	0	0	0
73	0.0102654	0	0.243039	0.294086	0	0.0325615	0	0	0.0876843	0	0.0064785	0	0	0	0.0833578	0	0.0305793	0	0	0	0.356891	0	0.0533521	0	0	0	0	0
74	0.00664857	0	0.25007239000000003	0.15958	0	0.0316012	0.00422242	0.0708983	0.0814083	0.0198892	0.00273284	0	0.0510725	0	0.152185	0	0.20025	0	0.0388293	0.0251277	0.963321	0	0.106896	0	0	0.00852302	0	0.0159231
75	0.00387602	0	0.06585469	0.0870504	0	0.025804	0.00214627	0.0144862	0.0235226	0.0679053	0.00401022	0	0.00563641	0	0.0142354	0	0.0394	0	0.0291433	0.125488	0.105055	0	0.0315338	0	0	0.00519387	0	0
76	0.0046725	0	0.0315864	0.0482822	0	0.00703903	0	0	0.0089022	0.0147685	0	0	0	0	0	0	0.114343	0	0	0	0.873949	0.103646	0.0549201	0	0	0	0	0
77	0.0125521	0	0.0984737	0.0757623	0	0.00812183	0	0	0.0340034	0.0106777	0.00794931	0	0.0172639	0.00106581	0.020121	0	0.86218	0	0.00305772	0.0664098	0.519786	0.017194	0.29844	0	0	9.67412e-4	0	9.6656e-4
78	0.0108091	0	0.367149	0.28314643333333334	0.00539172	0.026756489999999997	0.002019116666666667	0	0.152392	0.08696486666666667	0.008662449999999999	0	0.038435533333333334	0.00181703	0.16192166666666666	0	0.31512766666666664	0	0.015944416666666666	0.11827356666666666	1.211624	0.13012033333333334	0.1085131	0.007991100000000001	0	0.001967804	0	0.017300566666666666
79	0.0053613	0	0.17958197999999997	0.0504127	0.00232347	0.0088676	6.73133e-4	0.0457808	0.0764156	0.027693	0.00127207	0	0.0158458	0.00107905	0.102848	0	0.298371	0	0.00974733	0.122826	0.426075	0	0.123293	0.00297333	0	0.00369447	1.87682e-4	0.00825606
80	0.0116953	0	0.5779111	0.33978	0.00334958	0.0501783	0.00251997	0	0.174191	0.014065	0.00755179	0	0.0492625	0	0.131597	0	0.389104	0	0.0254651	0.0439752	0.10868	0.256352	0.194876	0	0	0.00763123	0	0
81	0.00373717	0.025485	0.24863905000000003	0.093005	0.006390165	0.015235499999999999	0.002205855	0.015942315	0.0811906	0.00564535	0.672677	0	0.0908448	0	0.3025835	0.050225450000000005	0.15322449999999999	0.01596035	0.0352097	0.08804255	0.27654599999999996	0.10746549999999999	0.11850849999999999	0.00232953	0	0.0036748700000000002	0.011442250000000001	0.015104099999999999
82	0.0430165	0	0.4529569	1.51785	0	0.299906	0	0	0.142055	0.310815	0.0105597	0.0529339	0.0636627	0.0876258	0	0	0.165158	0	0.232062	0	1.77687	0	0.321469	0.0197934	0	0.0139519	9.84222e-4	0.00472201
83	0	0	0.12482272	0.284416	0	0	0	0	0.0435793	0.135103	0.00398579	0	0	0	0	0	0.0334017	0	0	0	0.363461	0	0	0	0	0	0	0
84	0.00682982	0	0.6023626	0.141701	0	0.0345678	0.00218863	0	0.263063	0.121588	0.00331175	0	0.0236156	0	0.237605	0	0.0251894	0	0.0235602	0.188579	0.0578882	0	0.044552	0.00618261	0	0.00323419	0	0
85	0.008118423333333333	0	0.5361857166666667	0.227541	0.00279231	0.021999733333333334	0.00409145	0	0.15756433333333333	0.146785	0.006517376666666666	0	0.04680606666666667	0.0029322366666666667	0.21799066666666667	3.3877333333333335e-5	0.0318686	0	0.01017168	0.18818033333333334	0.11114073333333334	0.0013212063333333333	0.052647933333333334	0.007963293333333333	0	0.002237903333333333	0	0
86	0.0022163	0	0.20919556	0.0729417	0	0.00596915	0	0	0.0845887	0.0236409	0	0	0.0106478	0.00107312	0.0658431	0	0.00897753	0	0.00218621	0.0578759	0.133431	0	0.0124692	0.00326771	0	5.8492e-4	0	0
87	0.01057645	0	0.25296637	0.19367800000000002	0	0.02218195	0.0022015	0.0468081	0.112674	0.07681855	0.0067174999999999995	0	0.006000595	0.00164055	0.063718	0	0.3868485	0	0.02084585	0.404755	1.3620800000000002	0.0024282820000000004	0.18627100000000002	0.0112932	0	0.00379909	0	0.008702975
88	0.00904823	0	0.5619333	0.239212	0	0.026538	0.00197299	0	0.290597	0.0418971	0.00604244	0	0.015495	0.0019254	0.14486	0	0.0291533	0	0.0170911	0.0831391	0.422371	0.00114555	0.0503494	0	0	0.00240129	0	0
89	0.00432079	0	0.28483285	0.0159511	3.58327e-4	0.006137	0.001572135	0	0.024752549999999998	0.0208406	0	0	0.016348349999999998	0	0.057637100000000004	0	0.21895900000000001	0	0.00688777	0.01284965	0.28086900000000004	0.0330597	0.056742299999999996	0	0	0.003494245	0	0.00310752
90	0.009899825	0	0.6636695075	0.2719245	0.0094212475	0.033915175	6.056305e-4	0.09450195	0.26593425	0.08710355	0.012831675	0	0.0549743	0.0032660774999999998	0.192684	0	0.035277675	2.0672175e-4	0.0209672	0.33096375	0.61256775	0.0030314875	0.064101825	0.009304765	0	0.0048552925	0	0.031192825
91	0.0130521	0	0.938785	0.377126	0.0118616	0.056925	0	0.100851	0.395553	0.157224	0.00525716	0	0.0476349	0	0.363134	0	0.0436304	0	0.069121	0.634949	0.455945	6.03561e-4	0.0792161	0.0127104	0	0.0138075	8.66802e-4	0.0456426
92	0.00558598	0	0.441965	0.176041	0.00586111	0.0162478	0.00347619	0.0306327	0.102287	0.0479929	0.0019127	0	0.00831217	0	0.0181248	0	0.0194065	0	0	0.0120291	0.0414092	0	0.0268197	0	0	0	0	0
93	0.00525315	0	0.18973195	0.1185995	0.00298423	0.01649355	0.00230015	0.012209149999999998	0.06359995	0.00686328	0.00441232	0	0.0585045	0	0.09899240000000001	0	0.30118849999999997	0	0.00862952	0.39213549999999997	1.4467050000000001	8.30535e-4	0.1473555	0.009317985	0	0.004553805	0	0.005973035
94	0.0100355	0	0.1016525	0.290567	0	0.0619929	0	0	0.0309468	0.188067	0.0032695	0.0108723	0.010078	0.0313404	0	0	0.0389858	0	0.0506525	0	0.104046	0	0.061234	0.0156844	0.00102128	0.00273759	0	0.00274468
95	0.00318455	0	0.1817976	0.0389246	0	0.0120905	0	9.54951e-5	0.0390658	0.0146938	0.00436786	0.00298526	0.0348599	0.0248578	0	0	0.12059	3.57069e-4	0.00650612	0	0.630633	0	0.0502678	0.0045547	0.0484659	0.00110857	2.49118e-4	0.00638987
96	0.0037328350000000003	0.047626199999999994	0.47345829500000003	0.1011909	0.006831895	0.01063809	0.001593485	0	0.24533349999999998	0.011106615	1.0338755	0	0.003154725	0.00125251	0.299407	0.07389710000000001	0.08495264999999999	0.03200025	0.0216748	0.282324	0.14791500000000002	0.22419250000000002	0.1266	0.00576419	0	0.00252105	0.01637435	0.010095344999999999
97	0.00497312	0	0.0517934	0.0490937	0	0.0201575	0	0.0114247	0.0148003	0.0309908	4.56989e-4	0.00208909	8.21813e-4	0.00964286	0	0	0.177047	0	0.0146697	0	0.421959	0	0.0747273	0.00147081	0.029063	0.00155146	0	0.00701997
98	0.0179045	0	0.1598558	0.323961	0	0.145861	0	0.056816	0.0447686	0.088508	0.00696039	0.0031729	0.054776	0.0192336	0	0	0.0853388	0	0.122444	0	0.263573	0	0.115439	0.0118067	0.0115846	0.00630877	0	0.0023769
99	0.00227299	0	0.15093836	0.0630428	0.00296977	0.00568154	8.690575e-4	0	0.0556431	0.02786495	0.008203724999999999	0	0.0188332	0	0.09310304999999999	0	0.011803000000000001	0	0.002719865	0	0.6823915	0.027870650000000004	0.02160815	0	0	6.282335e-4	0	0.003055915
100	0.00604031	0	0.059497800000000003	0.0257276	0.00632662	0.00333889	0	0.0360625	0.0311596	0.0392189	0.00200788	0	0.0174274	0	0.13909	0	0.513177	0	0.00783785	0.165295	0.523711	0.0307426	0.204128	0.00358212	0	0.00229697	0	0.00612555
101	0.01058088	0	0.36057911	0.21726425	0.0059557275	0.022891975000000002	0.0015069775	0.052535475	0.1547965	0.058313975000000004	0.006950205	0	0.011921875	0.0014539350000000002	0.1010052	1.17542e-4	0.22402112500000002	0	0.010777202500000001	0.093088525	0.32628925000000003	0.0093746675	0.091601	0.0018660375	0	0.0022889275000000002	0	0.003256085
102	0.0017091692857142857	0.04710274285714286	0.11486405285714285	0.055857385714285716	0.011653214285714286	0.007049794285714285	0.005011612714285714	0.04546661428571429	0.05017142857142857	0.04336037142857143	0.9337372857142857	0	0.018967525714285713	0	0.090584	0.061222228571428575	0.08161588571428571	0.030643014285714285	0.01926505142857143	0.009862967142857143	0.6375497142857143	0.28543785714285713	0.1244119	0	0	3.6165528571428573e-4	0.017263742857142855	0.004765884285714286
103	0.00187472	0.0451822	0.11356777	0.067176	0.0109344	0.00653227	0.0101585	0.0479318	0.0499412	0.0206724	0.899118	0	0.00872123	0	0.0908849	0.0517802	0.0763499	0.0259907	0.0121253	0.0150607	0.495274	0.178937	0.118284	0	0	6.45786e-4	0.0155819	0
104	0.0167649	0	0.38152176	0.501929	6.19038e-4	0.102654	0	0	0.102629	0.0112953	0.00734789	0.0116303	0.0412593	0.0388637	0	0	0.0661098	5.29998e-4	0.0812084	0	0.710418	0	0.123515	0.01258	5.76638e-4	0.00617342	4.32478e-4	0.0128895
105	0.00770031	0	0.160888	0.203559	0	0.0353455	0.00281668	0	0.0405922	0.0476205	0.00327961	0	0	0	0	0	0.0261674	0	0	0	0.10409	0	0.0415536	0	0	0	0	0
106	0.0119901	0	0.216306	0.357254	0	0.0498446	0.00168963	0	0.0721785	0.0153553	0	0	0.0412026	0	0.0962006	0	0.038084	0	0.028984	0.0443275	0.132089	0	0.0572957	0	0	0.0145168	0	0.0103221
107	0.0120906	0	0.14246209999999998	0.323099	0	0.0744924	0	0	0.0443261	0.0793456	0.0039901	0.0149841	0.0230456	0.0302724	0	0	0.052607	0	0.0629183	0	0.627488	0	0.085925	0.00842236	0.00173682	0.00444287	0	0
108	0.00873134	0	0.19228494	0.179615	0	0.0257925	0.00472222	0.00106988	0.0693559	0.0623338	0.00202561	0	0.00623437	0	0.081763	0	0.030602	0	0.0304592	0.155468	0.335539	0	0.0569028	0	0	0.00859115	0	0
109	0.0210325	0.00103938	1.3195219	0.757491	0.00118322	0.118753	0.0227979	0.00946233	0.436074	0.305949	0.0546952	0	0.125613	0	0.762507	0	0.0780788	0	0.163414	0.795656	0.802925	0.014238	0.135841	0	0	0.0238836	0	0.0210993
110	0.00883316	0	0.114267	0.120656	0.00261735	0.0154123	0.00117375	0.0384324	0.0389401	0.0270929	8.00244e-4	0	0.014884	0	0.110654	0	0.454369	0	0.0136143	0.0168563	1.14368	0	0.194433	0	0	0.00439138	0	0.0102934
111	0.00202226	0	0.04375262	0.0618951	0	0.00770266	8.11576e-4	0.00338114	0.0200677	0.0269709	0	0	0.0199396	0	0.0139412	0	0.0299873	0	0	0.0193799	0.249856	0.11257	0.0218906	0	0	0	0	0.00343966
112	0.00200823	0	0.04792105	0.0622196	0	0.00756974	0	0.00130108	0.020713	0.0222254	0	0	0.0148296	0	0.0117845	0	0.0416634	0	0.0113302	0.0275169	0.299243	0.113984	0.0256075	0	0	0.00269068	0	0.00277132
113	0.00847543	0	0.14427457000000002	0.122103	0	0.0432046	0	0	0.0392091	0.0195977	0.00401371	0.00500114	0.0169737	0.0286949	0	0	0.226606	3.42857e-4	0.0374949	0	0.681321	0	0.129856	0.00478171	0.00301714	0.00307657	3.79429e-4	0.0131977
114	0.00758553	0	0.108180965	0.1567465	3.638725e-4	0.05197985	0	0	0.03405135	0.040748549999999994	0.00359363	0.00883034	0.023093950000000002	0.04553215	0	0	0.0306614	3.45847e-4	0.030758349999999997	0	0.424388	0	0.0590383	0.008463345	0.00142252	0.003362635	3.1328650000000003e-4	0.01798785
115	0.002398985714285714	0	0.324694865	0.11249634285714286	0	0.0077481357142857145	5.392678571428572e-4	6.150207142857143e-4	0.10061577142857143	0.08709452142857142	0.006586332142857143	0	0.025392278571428572	0	0.05715812857142857	0	0.015508172857142857	0	0.009740885714285715	0.06969321428571429	0.5335681428571428	1.6238642857142857e-5	0.01744892857142857	0	0	0.0017333107142857142	0	0.0020787064285714284
116	0.00870945	3.838535e-4	0.76468775	0.3295285	0.001644395	0.029728499999999998	0.00159501	0	0.2447315	0.03966105	0.02107345	0	0.128803	0	0.32998249999999996	1.87463e-4	0.031938350000000004	0	0.013980900000000001	0.0182816	0.09517535	0.00579991	0.0562629	0	0	0.00189887	0	0.00154431
117	0.00278523	0	0.487323	0.0642556	0	0.0142356	7.23915e-4	0	0.172198	0.0187741	0	0	0.044882	0	0.0218508	0	0.00850125	0	0.00788024	0	0.0270179	0	0.014294	0	0	0.00152133	0	0
118	0.0445271	0	0.421497	1.45151	0	0.298391	0	0	0.129089	0.29725	0.00952181	0.0445131	0.0530262	0.0832775	0	0	0.163469	0	0.234342	0	1.45944	0	0.316576	0.0175846	0.00123909	0.0132775	0.00114834	0.00499127
119	0.00777278	0	0.3463001	0.151422	0	0.0472379	0	0	0.125387	0.0335763	0.0023716	0.00793373	0.0145988	0.0159669	0	0	0.0286485	2.13018e-4	0.0382249	0	0.242717	0	0.0507124	0.00889467	0	0.00291598	1.89349e-4	0.00656568
120	0.0071216	0.039931	0.5222443999999999	0.137983	0.0096284	0.0145227	0.00193829	0.0971098	0.209639	0.0158562	0.750505	0	0.0466892	0	0.170707	0.0443934	0.349829	0.017137	0.00653176	0.282718	0.26632	0.119221	0.226176	0.0109247	0	0.00147142	0.0146688	0.0118072
121	0.00484524	0	0.15214158	0.144478	0.00174493	0.0236397	0.00752896	0.001222	0.0552582	0.0726848	0.00294098	0	0.0232929	0	0.108262	0	0.0213729	0	0.0309859	0.28893	0.477386	3.79682e-4	0.0370031	0.00685291	0	0.00726512	3.55564e-4	0.00289384
122	0.0090679225	0	0.412488519	0.17466051	9.18936e-4	0.0284081865	7.69043e-4	7.218604e-4	0.13399997	0.0252249215	0.0045077895	0	0.0422674065	4.62836e-4	0.13069531	1.23693e-4	0.2500586585	7.25795e-5	0.0209226885	0.012765465	0.361389715	0.0126374152	0.089119865	7.840065e-4	0.003502255	0.00396133575	3.7262200000000004e-5	0.0014828495
123	0.005344077083333333	2.721291666666667e-5	0.6357219677083333	0.42264314583333334	0	0.019820995833333334	8.109558333333334e-4	3.16864375e-4	0.19540045625	0.055193425	0.014851043541666666	0	0.021147254166666667	0	0.10753908333333334	5.038139583333333e-5	0.05078770208333333	0	0.018022602083333332	0.009629730833333332	0.5372453125	2.22181875e-5	0.03384423541666667	0	0	0.003188849375	0	2.4366958333333334e-4
124	0.009466145	0	0.19324089666666666	0.18472406666666666	0.0013695833333333333	0.02538221	0.0071195266666666665	6.488166666666666e-4	0.056851233333333334	0.04790953333333334	9.784938333333333e-4	0	0.010453068333333334	0	0.04930991666666667	0	0.10416383333333333	0	0.02836909	0.005009135	0.27761158333333336	0.0489886	0.07451991666666667	0	0	0.003695976666666667	0	0.0011971266666666667
125	0.00302311	5.17989e-4	0.245914	0.0255592	0	0	0	0	0.0593977	0.0324003	0	0	0.007665	0	0.00448606	0	0.175646	0	0	0	0.742483	0.0630217	0.0445104	0	0	0	0	0
126	0.00941374	0	0.2894044	0.203109	0	0.0765065	0	0	0.105915	0.101855	0.0041038	0.0108698	0.0512302	0.0451273	0	0	0.0418501	4.08457e-4	0.0605766	0	0.222465	0	0.0681403	0.0144354	0.0017828	0.00445939	1.82605e-4	0.0086641
127	0.01032305	1.1658e-4	0.6734645	0.3860795	0.00509679	0.0371586	0.00197788	0	0.19608799999999998	0.04335345	0.009995205	0	0.189223	0	0.07295305	1.395935e-4	0.10489609999999999	1.94356e-4	0.011898055	0.0142037	0.532089	0.0717319	0.0849259	0	0	0.00246051	0	0.00492619
128	0.002115025	3.070605e-4	0.2285189	0.06298555	0.00525205	0.00984693	0	0.00347619	0.09669465	0.015667395	0.00746752	0	0.033851599999999996	0.002057775	0.12981	0	0.0767789	0	0.01292073	0.3121375	0.4391565	0.00395031	0.0477441	0.00512865	0	0.002997855	0.0013046	0
129	0.00484865	0	0.43011140000000003	0.055778	0.00233888	0.00680083	6.10811e-4	0	0.120545	0.0447472	0.0275339	0	0.0814707	0	0.0955106	0.00108358	0.179099	0	0.00428399	0.0204017	0.4958	0.036743	0.0640728	0	0	7.98753e-4	9.52183e-4	0.00810644
130	0.00607404	4.05274e-4	0.12974132	0.13553945	0	0.021797200000000003	0.002187525	0.00348855	0.0567266	0.0611507	0.011686755	0	0.0548685	0	0.09869795	9.75945e-4	0.1187915	0	0.025728215000000002	0.0330944	0.526565	0.22938599999999998	0.06977934999999999	0	0	0.00438341	2.389545e-4	0.0068316950000000005
131	0.007031910000000001	0	0.210006465	0.21335349999999997	0	0.0181143	0.002598435	0	0.0766957	0.05956075	0.00138089	0	0.011145529999999999	0	0.025862134999999998	0	0.0267697	0	0.010673665	0	0.7820954999999999	0	0.0498337	0	0	0.00235543	0	0
132	0.0157775	0	0.5331534	0.367467	0	0.0569267	0.00165528	0.0973222	0.16373	0.183885	0.00532055	0	0.196534	0	0.129527	0	0.0575878	0.00135051	0.0526071	0	0.404676	0	0.102401	0	0	0.00510685	0	0.0218746
133	0.00480554	0	0.17267619	0.0269935	0	0.0267683	8.96696e-4	0.0394831	0.0577315	0.0306494	0	0	0.065662	0	0.0231151	0	0.0134326	0	0.0241223	0	0.0164808	0	0.0270444	0	0	0.0066354	0	0
134	7.80712e-4	0	0.0188703	0.0340528	0.00809644	0.0110264	8.22044e-4	0.00368312	0.00609874	0.0120367	0.00165786	0	0.0100574	0.00165786	0	0	0.0662135	0	0.00940987	0	0.304432	0	0.0352193	0.0015752	0.00270953	0	0	0.00185534
135	0.00356972	0	0.31774220000000003	0.0989364	3.67053e-4	0.0336221	0.00132912	0.00490516	0.110906	0.0370014	0.00283597	0	0.0537439	0	0.112696	0	0.01402	0	0.0433484	0.0229508	0.0767366	1.73165e-4	0.021934	0	0	0.00716754	0	0.004562
136	0.00916602	0	0.324631	0.057789	0	0.009072915	5.64259e-4	9.7836e-4	0.113118	0.0412048	0.0018241350000000002	0	0.02280305	0	0.19597199999999998	0	0.8115760000000001	0	0.013088045	0.08494545	0.555955	0.014199439999999999	0.19704149999999998	0	0	0.005551495	0	0.009424485
137	0.005986155	9.639325e-5	0.1092226125	0.066810325	0.0026387900000000002	0.011403095	0.0013350275	0.0380559	0.041979325	0.0166888	0.0050341050000000005	0	0.0217764725	0	0.04715825	2.793725e-4	0.29828825	0	0.0088453625	0.00815395	0.71632375	8.293094999999999e-4	0.117739125	0.00318782	0	0.0028326925	1.7327575e-4	0.007652195
138	0.0102534	0	0.315028	0.387674	0	0.0340863	0.00786513	0.0224846	0.0773157	0.0072783	0.0037760099999999998	0	0.015252	0	0.0127798	0	0.0535898	0	0	0	0.311293	0.0348749	0.0579582	0	0	0	0	0
139	0.00785796	0	0.3963154	0.199122	0	0.0271668	0.00675904	0	0.168772	0.0410391	0.00355258	0	0.0485179	0	0.100992	0	0.0375276	0	0.0269492	0.0961119	0.16839	0	0.0512197	0	0	0.0068508	0	0
140	0.00314593	0	0.9300691999999999	0.118932	0	0.0130019	7.30259e-4	0	0.396449	0.0167568	0.00300653	0	0.103316	0	0.168458	0	0.0138577	0	0.00614024	0.0418568	0.30581	0	0.0258046	0	0	0.00361676	0	0.0133316
141	0.004798286	0	0.4046461405	0.22552355	1.830167e-4	0.017033885	0.001969307	3.8467410000000003e-4	0.15864978	0.06962252	0.005536908	0	0.033054395	1.40403e-4	0.0844895	0	0.033244215	0	0.01811262	0.056302569999999996	0.3279197	0	0.03033719	0	0	0.0038130235	2.39848e-5	0.0051021325
142	0	0	0.2042292	0.0915677	0	0	0	0	0.0522607	0.016445	8.80315e-4	0	0	0	0	0	0.238134	0	0	0	0.0321671	0	0	0	0	0	0	0
143	0	0	0.1800172	0.0680493	0	0	0	0	0.0477603	0.0131279	9.39227e-4	0	0	0	0	0	0.171373	0	0	0	0.0254186	0	0	0	0	0	0	0
144	0.00804035	0	0.0957334	0.213342	0	0.0244423	0.00346983	0	0.0266625	0.0850245	0	0	0	0	0.0154106	0	0.0261527	0	0	0	0.08754	0	0.0398918	0	0	0	0	0
145	0.0145806	0	0.453749	0.275843	0.00727749	0.0384352	0.00394048	0	0.106434	0.0324832	0.00302286	0	0.014246	0	0.00367127	0	0.41136	0	0	0	0.537448	0.043458	0.182029	0	0	0	0	0
146	0.007888626153846154	0.032086092307692306	0.09039006769230769	0.19401523076923077	0.0015551153846153846	0.03012907692307692	0.0073722	0.02586329230769231	0.0288568	0.034345153846153845	0.6194227692307692	1.783730769230769e-4	0.013132817692307692	0	0.030935076923076923	0.051249576923076925	0.08789772307692308	0.0177723	0.042746861538461536	0.0018834092307692307	0.5438313076923077	0.005071650769230769	0.1409060769230769	0	0	0.0077615592307692305	0.012844746153846153	0
147	0.00438575	1.219405e-4	0.04521621	0.08741735	0	0.028692250000000002	0	0.006968175	0.013691749999999999	0.0230919	5.32165e-4	7.84355e-4	0.019556274999999998	0.0063133	0.0612415	1.620865e-4	0.017779	0	0.022237399999999997	0.039766	0.21671649999999998	0	0.0310714	0.002645865	0	0.0038753800000000003	0	0.001104935
148	0.00591242	0	0.1392718	0.157604	0	0.0322051	0.00441389	0.015214	0.0469948	0.0710285	0.00440872	0	0.0151223	0.00167295	0.0256397	0	0.0320503	0	0.04082	0.138877	0.0889187	0	0.0387435	0	0	0.00714006	0	0.00841353
149	0	0	0.13196750000000002	0.14606550000000001	0	0	0	0	0.042638350000000005	0.0160257	0.001739875	0	0	0	0	0	0.149145	0	0	0	0.5758734999999999	0	0	0	0	0	0	0
150	0.007956293333333333	0	0.22832570333333335	0.12408695833333333	0	0.027856541666666665	0.0018650325	6.702115833333333e-4	0.06721891666666667	0.031754475	0.0012719735833333333	0	0.042074933333333335	0	0.11445435	0	0.027837133333333333	0	0.02737789	0.012795293333333332	0.38280216666666667	1.9054816666666666e-5	0.05464109166666667	0	0	0.00708368	0	0.0045163216666666665
151	0.009793012857142857	0	0.45364204	0.25001735714285717	2.512442857142857e-5	0.02959345	0.005636947857142857	0.0016529369285714285	0.17910000714285715	0.08337678571428571	0.002650752142857143	0	0.04255065714285714	0	0.067771	3.454492857142857e-5	0.03724832142857143	0	0.034947621428571427	0.01717322857142857	0.34306403571428573	8.587214285714286e-6	0.06302128571428571	0	0	0.006444426428571429	1.8285285714285715e-5	0.009360825714285714
152	0.00677095	0	0.19837716	0.195826	0	0.0421095	0	0	0.0659531	0.0400581	0.00379441	0.0091352	0.0162503	0.0514324	0	0	0.0186726	0	0.0313877	0	0.0112804	0	0.037171	0.00924246	0.00223911	0.00351285	0	0.00702123
153	0.00205944	0	0.052193399999999994	0.06545	0	0.0141817	0	0	0.0211595	0.00467978	0.393671	0.00408958	0.00142738	0.0143072	0	0	0.0455337	0.0146337	0.0230557	0	0.0988698	0	0.0691461	0.00598995	0.0751821	0	0.00781917	0.00142319
154	0.006166766666666667	0	0.155014283	0.42736833333333335	2.9077666666666668e-5	0.022998043333333332	0.001867291	8.91564e-4	0.04642337	0.04338546	0.011916167666666666	7.015203333333333e-4	0.012634486666666667	0	0.028692193333333334	0	0.06643319333333333	0	0.015839883333333332	0.0014203233333333334	0.3332188	0	0.039569306666666665	1.4396033333333334e-4	0	0.004013948333333333	1.2448066666666667e-5	0.0026118456666666665
155	0.00741514	0.0591732	0.204818	0.139789	0.00907263	0.0169089	0.00266577	0	0.0612772	0.00810248	0.85809	0	0.0182019	0.00110769	0.116889	0.0542897	0.120037	0.0206962	0.0175454	0.0355558	0.214731	0.0915546	0.178137	0	0	0.00188249	0.0180651	0
156	0.006414063333333333	0.0077275166666666666	0.2774763433333334	0.1774529	0.006736393333333333	0.026713109999999998	7.628733333333333e-4	0.013285033333333333	0.11549126666666668	0.058051693333333335	0.17849769999999998	0	0.10107436666666667	0	0.11716093333333333	0.013226748333333333	0.12268676666666667	0.004397933333333334	0.0163148	0.022715966666666667	0.26221633333333333	0.023482883333333333	0.09552566666666666	0	0	0.002961716666666667	0.0032798733333333336	0.0024016666666666665
157	5.85735e-4	0	0.0304535	0.0146859	0	0.00679263	0.00108644	0	0.00694379	0.00897969	0.2377	7.32168e-4	0	0.00353803	0	0	0.0194095	0.00868682	0.0106519	0	0.0643977	0	0.0264478	8.83325e-4	0.0885782	0	0.00314596	0
158	0.0037094315384615384	0.01487383846153846	0.15542743692307692	0.12357960769230769	0.0012464653846153847	0.008222711538461538	0.0014619042307692307	0.05103926923076923	0.04630371153846154	0.04810927692307692	0.612894	1.9893346153846154e-4	0.013385507692307692	0	0.008569707692307691	0.02449063076923077	0.31914665384615387	0.007795669230769231	0.01787429230769231	0.008565426923076923	1.1689112692307693	0.00323198	0.10181653846153846	1.8019423076923077e-4	0	0.0017769992307692308	0.005439803846153846	0.004984211538461538
159	0.00146593	0	0.05770184	0.0424012	0	0.007887	0	0	0.022447	0.00356938	0.407131	0.00276007	7.36782e-4	0.0178736	0	0	0.0365757	0.0146707	0.0195343	0	0.108589	0	0.0575224	0.00798626	0.0986562	0	0.00687154	0.00316091
160	8.39243e-4	0	0.1369609	0.131895	0.002699	0.0157968	0	0.0198766	0.03791	0.016049	0.070207	0	0.0409152	0	0.00414692	0	0.016062	0	0.0227101	0	0.0136273	0	0.0115386	0	0	0.00134775	0.0192438	0.00321546
161	0.00686244	0	0.0188615	0.117479	0	0.0384504	5.10504e-4	0.0368376	0.00646939	0.0144658	0.00161735	0.00246216	0.0041518	0.0107658	0	0	0.171014	0	0.0213915	0	0.808805	0	0.101486	0	5.46646e-4	0.00274678	0	0.00276485
162	0.0161511	0	0.31091511	0.401129	0	0.10052	0	0	0.113511	0.120396	0.00549778	0.0125156	0.107969	0.0428578	0	0	0.105702	2.66667e-4	0.0825867	0	0.10524	0	0.123311	0.0107378	0.01064	0.00308889	1.82222e-4	0.00356889
163	0.001166	0	0.047862919999999996	0.030494	0	0.00523566	0	0	0.0126822	0.028215	0.00177551	0	0.0154723	0.00556502	0	0	0.00338823	0	0.00878289	0	0.370668	0	0.00719288	0.00809389	0.0138823	0	0	0.00537952
164	0.009613169999999999	0	0.62310125	0.3775795	0	0.023950100000000002	0.006381090000000001	0.05474985	0.19673800000000002	0.0604243	0.009392185	0	0.003780685	0.00247447	0.291092	0	0.053376400000000004	0	0.0125988	0.4008935	0.21969149999999998	0.10387025	0.0677964	0.011903575	0	0.0015703499999999999	0	0.00576079
165	0.00689775	0	0.13948341	0.241456	0.00657365	0.0277684	0.00421646	0.0542061	0.0669125	0.00621886	0.00472314	0	0.0352458	0	0.318287	0	0.0275328	0	0.020061	0.40332	0.888042	0	0.0512665	0.00557385	0	0.0126673	0.00115049	0.00908471
166	0.00614586	0	0.0958218	0.147691	0	0.035633	0	0	0.0330706	0.056538	0	0	0	0	0.129942	0	0.114425	0	0.0429147	0.0566528	0.20291	0.0570996	0.0618625	0	0	0.00916982	0	0
167	0.00509261	0	0.039391	0.0465776	0.00245744	0.00567166	0	0.0251698	0.0120772	0.00548784	0	0	0.022986	0	0.00289383	0	0.186703	0	0	0	0.710784	0.185626	0.0555519	0.00267633	0	9.34051e-4	0	0
168	0.00259099	0	0.03750774	0.0377791	0.00323257	0.00755089	2.79663e-4	0	0.0155747	0.00676537	7.89636e-4	0	0.0102077	0.00355747	0	0	0.0897676	0	0.0079087	0	0.294074	0	0.0321653	0.00750565	0.0326054	7.89636e-4	0	0.0107506
169	0.00458096	0.0368354	0.4781696	0.124807	0.00566681	0.0134991	0.00140614	0	0.237286	0.0204382	0.688938	0	0.00333007	0.0030774	0.32869	0.0418359	0.0770436	0.0181317	0.0157077	0.313375	0.212665	0.313154	0.1125	0.0061810500000000004	0	0.00168817	0.0122478	0.00728292
170	0.00573063	0.05272	0.219343	0.0973097	0.0100149	0.0142095	0.0025739	0	0.0648269	0.0093538	0.708286	0	0.00930131	0.00121664	0.109028	0.0458188	0.10959	0.0160768	0.0153087	0.0409354	0.172254	0.0718876	0.16231400000000001	0	0	0.00146026	0.0164833	0
171	0.0142468	0	0.174584	0.349037	0	0.0462488	0.00543891	0	0.0459009	0.084969	0	0	0	0	0.0116094	0	0.040515	0	0	0	0.188057	0	0.0670895	0.00668203	0	0	0	0
172	0.0504147	0	0.5829961	1.90486	0	0.366131	0	0	0.17783	0.366943	0.0131689	0.0480175	0.0612108	0.0938513	0	0	0.201431	4.86439e-4	0.276269	0	1.50509	0	0.390247	0.0221417	0.00113036	0.0160245	0.00103587	0.00490289
173	0.00818666	0	0.32562414	0.21228	0.0124519	0.0458494	0	0	0.14984	0.0540729	0.00352026	0.00953336	0.0165289	0.055133	0	0	0.0264675	0	0.0324724	0	0.112616	0	0.0452804	0.0145722	6.99959e-4	0.00182972	0	0.00555055
174	0	0	0.23498436	0.438174	0	0.0334994	0	0.016892	0.0868449	0.0502771	0.00955447	0	0.0587306	0	0.0462449	0	0.0402412	0	0.0442053	0.062536	0.10661	0.00127268	0.0351341	0	0	0.00969069	0.00349102	0.00561745
175	0.009872285	0	0.20460369	0.2335445	0.00614204	0.029868699999999998	0.002996915	0	0.058670299999999995	0.0553294	0.00890993	0	0.0061552	0	0	0	0.09973415	0	0.0063493	0.0063172	0.0413044	0.02647725	0.07065084999999999	0.001232995	0	0.001463595	0	0
176	0.0104124	0	0.12742124999999999	0.126701	0.0120121	0.0173481	0.00181939	0.0595646	0.0379557	0.0249494	0.0289216	0.00666761	0	0.00210482	0.14671	0	0.449403	0	0.0096158	0.191775	0.451569	0.0467349	0.139956	0.00441242	0	0.00190808	0	0
177	0.00376461	0.022548199999999997	0.343593875	0.07038720000000001	0.0055810700000000005	0.012290245	0.00135611	0.0023036999999999997	0.10457905	0.02067505	0.366064	0	0.04195775	0	0.132118	0.03316545	0.1717405	0.00809058	0.0197566	0.04643935	0.136437	0.0261522	0.130134	7.5612e-4	0	0.0027893700000000002	0.00765211	0.010693620000000001
178	0.00181062	0.0103094	0.25802571	0.0249101	0.0032572	0.00654431	9.47346e-4	6.50488e-4	0.0785738	0.00862795	0.173544	0	0.0364455	0	0.0927957	0.012569	0.0763584	0.0031506	0.0130925	0.0232048	0.0435307	0.0099493	0.0625842	0	0	0.00168624	0.00417291	0.00768841
179	0.0100374	0	0.5112001	0.269025	0	0.0477411	0	0	0.112419	0.0231984	0.00334819	0.00274915	0.0283509	0.00599037	0	0	0.0468497	0	0.0397861	0	0.10163	0	0.0540239	0	0.0329292	0.00277055	0	0.00839365
180	0.0063640225	0	0.204996225	0.16795425	0.00351697	0.017236975	3.108425e-4	0.0532971	0.0951687	0.041799475	0.005088275	0	0.0021468675	5.711275e-4	0.040521982500000005	0	0.023319725	0	0.0051262675	0.04188855	0.24378125	8.307325e-4	0.037863425	9.459825e-4	0	0.001363315	0	0.0013496325
181	0.01434135	0	0.098022	0.307434	0	0.036273150000000004	0	0.02345955	0.036377599999999996	0.07632375	0.001917805	0	0	0	0	0	0.0396173	0	0	0	0.11764250000000001	0	0.05982095	0	0	0	0	0
182	0.00912592	0	0.0493802	0.151424	0	0.0300327	0.00216564	0	0.0130373	0.0696368	0.00276512	0	0	0	0	0	0.0280898	0	0	0	0.399935	0	0.0466773	0	0	0	0	0
183	0.002085632857142857	0.05160257142857143	0.17494195571428572	0.050871957142857145	0.013413485714285713	0.006634832857142857	7.993011428571429e-4	0.06293774285714286	0.0533617	0.04516594285714286	0.9961582857142857	0	0.008859277142857143	9.987495714285715e-4	0.11472218571428572	0.061237514285714285	0.09193564285714285	0.03288214285714286	0.013833231428571428	0.05374648571428571	0.3998725714285714	0.24875785714285714	0.13778014285714285	6.447014285714286e-4	0	9.270257142857143e-4	0.017822014285714286	0.004037512857142858
184	0.00806238	0	0.5834304299999999	0.257315	0	0.036881	0.0027062	0.00104659	0.262099	0.129481	0.00747478	0	0.0243235	0	0.222649	3.75048e-4	0.0331817	0	0.048134	0.328161	0.192323	0.00311128	0.0554917	0.00751097	0	0.00748903	0	0.00208895
185	0	0.0242119	0.27344215	0.020006450000000002	0.002082465	0	0	0.0701744	0.07880115	0.014466300000000001	0.49052650000000003	0	0.0063139	6.69415e-4	0.0593269	0.0288248	0.03931195	0.014807250000000001	0.004745785	0.046236849999999996	0.394844	0.01648765	0.05959595	0	0	0	0.007979525	0.003993565
186	0.0083045525	0	0.066693025	0.072638975	0	0.01271185	8.438637500000001e-4	0.032942175000000004	0.0228467	0.02060795	3.4188100000000004e-4	0	0.01333035	0	0.09869895000000001	0	0.40038425	0	0.015304975	0.15238449999999998	0.42545974999999997	0.010676547500000001	0.11349025	0.0035715225000000003	0	0.0059699	0	0.0035092300000000003
187	0.00494995	0	0.00868584	0.0564601	0.00713099	0.00599787	0	0.00993397	0.00383387	0.0050607	9.37167e-4	0	0.00436635	0.00246645	0	0	0.239097	0	0.00729286	0	0.204882	0	0.0683834	0.00537167	0.0254484	0.0011246	4.30245e-4	0
188	0.0129588	0	0.42553518999999995	0.363781	0.00482004	0.035686	0.00333747	0	0.133029	0.0709407	0.0157993	0	0.018445	0	0.144621	4.66488e-4	0.127331	0	0.0181434	0	0.0430694	0.0177393	0.0939088	0	0	0.00324933	0	0.00537299
189	0.007154675	0.012160826999999999	0.191418755	0.04579545	0.005240365	0.006301305	5.0585e-4	0.0140178	0.07008005	0.0436099	0.2333833	0	0.020833749999999998	0.001785775	0.0641542	0.014212225	0.413302	0.0053181	0.00504195	0.0636525	0.6405885	0.06345916	0.186133	0	0	8.296544999999999e-4	0.00401144	0.0058110950000000005
190	0.00984738	0	0.198385	0.162937	0	0.0221635	0.00466081	0.0279891	0.0525246	0.0527322	0	0	0	0	0	0	0.0397123	0	0	0	0.0496647	0.0421241	0.0431292	0	0	0	0	0
191	0.005534745000000001	0	0.275614	0.04230815	0.00522555	0.00325289	5.6649e-4	7.5442e-4	0.0785807	0.07411514999999999	0	0	0.04388465	0	0.0453087	0	0.297041	0	0.007229060000000001	0.02002105	0.7781925000000001	0.0630982	0.07558965000000001	0	0	0.001288005	0	0.0054272850000000004
192	0.00591102	0.0393412	0.25394709	0.17577	0.00838342	0.0169917	0.00325865	0	0.0717784	0.038622	0.767463	0	0.0552053	0	0.123113	0.0439769	0.110544	0.0196239	0.0202277	0.0275802	0.304795	0.312806	0.131648	0	0	0.00165217	0.0144777	0.00425561
193	0.021388	0	0.83879879	0.801648	0	0.0640796	0.0232031	0	0.251197	0.0301661	0.0113131	0	0.0338806	0	0.0683582	0	0.112831	0	0.0748615	0.0325577	0.281094	0.0980163	0.147545	0	0	0.0127516	0	0.00718639
194	0.00686965	2.0822033333333333e-4	0.1037209	0.12223969999999999	0	0.018994533333333334	0.0025235866666666667	0.0285563	0.031636333333333336	0.03455813333333333	0.005238516666666667	0.00252836	0.019433533333333333	0	0.031772060000000005	5.216716666666667e-4	0.14463766666666666	0	0.018301480000000002	0.011371299999999999	0.6446583333333333	3.7885066666666666e-4	0.086681466666666665	0	0	0.00411499	0	0
195	0.017871	0	0.18685559999999998	0.312446	0	0.112699	2.15643e-4	0.0337874	0.0531268	0.013873	0.00354612	0.0109293	0.0160226	0.0333253	0	0	0.104203	0	0.0879137	0	0.105788	0	0.119223	0.00949512	0.0604107	0.0051275	0	0.0137429
196	0.00793363	0	0.28337195000000004	0.252707	0	0.0307568	0.00520555	0	0.0935909	0.0579173	0.0104151	0	0.0430109	0	0.129526	0	0.0351238	0	0.0367187	0.40502	0.313743	0.00594255	0.0600693	0.00555027	0	0.00655077	0	0
197	0.001735038	0	0.081853564	0.1267636	0	0.00547802	0.001408774	0.00785694	0.02222456	0.036235420000000004	0.002379136	0	0.00636924	0	0.029675200000000002	0	0.028857360000000002	0	0.006979979999999999	0.013889679999999998	0.277075	0	0.01141986	0	0	0.001333936	0	0
198	0.0038877	0	0.0957315	0.0439436	0	0.00997904	0.00145845	0.0429429	0.0255398	0.00901622	0	0	0.0172663	0	0	0	0.112548	0	0	0	0.510658	0	0.0485106	0	0	0	0	0
199	0.00895471	0	0.08326853000000001	0.24423	0	0.0311101	0.00240089	0.0245038	0.027416	0.0739792	0.00283098	0	0.0168057	0	0.0837362	0	0.0336075	0	0.0330685	0.183024	0.0450364	0	0.0519456	0.00417421	0	0.00859441	0	0.00181836
200	0.0038772	0	0.120925	0.0177777	0	0.00621686	7.45339e-4	0	0.0278902	0.0215447	0	0	0.00312776	0	0.0084864	0	0.125016	0	0	0	0.323515	0.02876	0.0340523	0	0	0	0	0
201	0.00565006	0	0.284883	0.139613	0	0.0288138	0.00235913	0	0.0798368	0.0621867	0	0	0.0197295	0	0.0205969	0	0.014619	0	0	0	0.0910597	0	0.0270263	0	0	0	0	0
202	0.0122607	0	0.0867665	0.261534	0.00658292	0.0305718	0.00984241	0	0.030474	0	0.945541	0	0.0161357	0	0	0.0633082	0.115859	0.0268519	0.0251093	0	0.399733	0.192983	0.160105	0	0	0.00517162	0.0228581	0
203	0.016154500000000002	0	0.436540635	0.5902215	0	0.08092774999999999	0.00969932	4.6791e-4	0.1460555	0.179722	0.0071461549999999995	0	0.03186565	7.26805e-4	0.34172349999999996	0	0.0877197	0	0.08921675	0.160598	0.1384702	0.017008950000000002	0.10192845	0.00353145	0	0.01818045	5.5696e-4	0.02851195
204	0.0102807	0	0.3865397	0.165235	0.00394956	0.0113569	0.00191533	0	0.113072	0.026793	0	0	0.153538	0	0.0135918	0	0.607863	0	0.00434877	0.0620555	1.12207	0.0186896	0.224524	0	0	0.00139614	0	0
205	0.00219938	0	0.039674919999999995	0.04153	0	0.0129285	0	0	0.0128807	0.0290175	9.08439e-4	0.00625388	0.0101745	0.0199331	0	0	0.00934736	3.01219e-4	0.0128042	0	0.260856	0	0.0200287	0.00664117	0.0152379	7.02845e-4	2.00813e-4	0.00991155
206	0.005042825000000001	0.020645749999999997	0.14820450000000002	0.11316659999999999	0.00398111	0.0209004	0.001696945	0	0.0402992	0.0268619	0.324723	0	0.014274634999999999	0	0.0361564	0.0191804	0.0491783	0.00679972	0.00532805	0.00953825	0.21030900000000002	0.08387315	0.0674039	0	0	6.2023e-4	0.0069165400000000005	0
207	0.0112292	0	0.22252733	0.298464	0	0.0500244	0.00431819	0.0488796	0.0723227	0.140291	0.00261031	0	0.0277295	0	0.21019	0	0.0399951	0	0.057635	0.0189175	0.079294	0	0.0704938	0	0	0.0110165	0	0.00642779
208	0.010548185000000002	0	0.19248346	0.0613849	7.50475e-4	0.0051457	7.9301e-4	0	0.07121395	0.06720045	0	0	0.04282	0	0.10583799999999999	0	0.6015615000000001	0	0.0125479	0.29769900000000005	0.7018555	4.943975e-4	0.23750150000000003	0.0069786	0	0.00336983	0	0.013092304999999999
209	0.00898357	0	0.5477417	0.175283	0.010137	0.0199116	0.00246656	0.00224578	0.144683	0.0222981	0.0133455	0	0.112707	0	0.242002	0	0.237129	0	0.00934923	0.0395367	0.574757	0.0307855	0.120882	0	0	0.00163018	0	0
210	0.00536916	0.0202847	0.134363	0.0666448	0.00691324	0.014073	0.00178739	0	0.0328993	0.0109728	0.233051	0	0	0	0.0379879	0.0149039	0.113661	0.00595906	0	0	0.122743	0.0225932	0.100871	0	0	0	0.00419586	0
211	0.0052185	4.117e-5	0.42135225	0.09853295	0	0.026461474999999998	7.6163375e-4	0.0032741424999999996	0.0693188	0.020052975	2.8723e-4	0	0.07051475	0	0.0888264	0	0.017886825	0	0.01315496	0.0110485825	0.07532525	3.7969e-5	0.028338375	0	0	0.0076605175	0	0.008554187500000001
212	0.0135526	0	0.209454	0.49222	0	0.0358611	0.00189573	0.0693901	0.0879611	0.175562	0.00841137	0	0.0230668	0.00181327	0	0	0.0519834	0	0.0181422	0.0883318	0.278744	0	0.0823654	0	0	0.00316066	0	0
213	0.0063211199999999995	0.0229462	0.0362042	0.11659900000000001	0.00469225	0.020829599999999997	0.00428476	0.00750666	0.010424639999999999	0.0146596	0.30375450000000004	2.98111e-4	0	0	0	0.0197503	0.061095449999999996	0.007001240000000001	0	0	0.1330245	0.01121464	0.0866353	0	0	0	0.0049504300000000005	0
214	0	0	0.0666136	0.0303473	0	0	0	0	0.0270471	0.00879009	9.90931e-4	0	0	0	0	0	0.753594	0	0	0	0.107096	0	0	0	0	0	0	0
215	0	0	0.0574261	0.0286662	0	0	0	0	0.0232631	0.00498192	0	0	0	0	0	0	0.751351	0	0	0	0.115899	0	0	0	0	0	0	0
216	0.0295765	0	0.32024595	0.947964	0	0.0936846	0.00175623	0	0.0873781	0.0145556	0.0089306	0	0	0	0.0691268	0	0.241058	0	0.0331415	0	0.297254	0.124836	0.216996	0	0	0.00654537	0	0.00588123
217	0.016593	0	0.14218551	0.495084	0	0.0431093	0.00769092	0	0.0433837	0.00659919	0.00469874	0	0	0.00113724	0.0455416	0	0.120525	0	0.00978668	0	0.346307	0.112112	0.114599	0.00861484	0	0.0036914	0	0
218	0.0025718399999999997	0	0.05077323	0.0580132	0.012763980000000001	0.0388308	0	0.013355665	0.013498655	0.018261	0.446181	0.0022541725	0.005427295	0.00745114	0	0	0.054075899999999996	0.016999004999999998	0.0642887	0	0.16711170000000003	0	0.09967780000000001	0.0035424000000000002	0.005274065	0.0023368	0.008682185	0.00498022
219	0.00990812	1.64017e-4	0.39783963	0.3208265	0	0.04084265	0.0026855	0.07878745000000001	0.12309800000000001	0.0499031	0.004884015	0	0.054661	0	0.27728600000000003	2.18108e-4	0.0335915	0	0.04849665	0.03893595	0.5266905	2.183015e-4	0.0629724	0	0	0.011139594999999999	0	0.00953965
220	0.0102399	0	0.324631	0.18295	0.00427613	0.0372899	0.0012028	0	0.0820014	0.0141628	0.00155173	0	0.0304687	0	0.0174965	0	0.0793739	0	0	0	0.0431583	0.0145641	0.0651286	0	0	0	0	0
221	0.00579622	5.728042000000001e-4	0.135338464	0.04727864	0	0.005933372	0.001165488	0.02440412	0.04571584	0.02769602	0.008945822	0	0.003772182	0	0.02548274	9.13912e-4	0.2846812	4.28655e-4	0.008264014	0.121675	0.312449	0.01781538	0.08058382	0.001005582	0	0.002146376	1.49559e-4	0.00322191
222	0.0074898099999999995	0	0.06564144999999999	0.0257592	0.00249131	0	0	0.019770799999999998	0.020016850000000003	0.03134665	0	0	0.01583559	0	0.0454409	0	0.642288	0	0	0.01603935	0.37373599999999996	0.0159178	0.14949800000000002	0	0	0	0	0.0034974200000000002
223	0.00487377	0	0.19295721000000002	0.0174095	0.00160164	0	0	0.00108885	0.0652243	0.0496243	0.00623934	0	0.00626164	0	0.119606	5.68525e-4	0.562043	0	0.00365869	0.167535	0.796623	0.0398813	0.154342	0.00236393	0	0.00248131	0	0.00545836
224	0.0097071	5.01114e-4	0.61109247	0.306931	0.00118816	0.0398749	0.00353741	0.00275931	0.271592	0.138209	0.0183321	0	0.0413897	0	0.294929	0.00102388	0.0388236	0	0.0550974	0.453828	0.224317	0.00763419	0.0631719	0.00870837	0	0.00840974	5.71474e-4	0.0033206
225	0.00196579	0.0306812	0.18388217	0.0235605	0.00842479	0.0046874	0	0	0.0684275	0.0258529	0.42307	0	0	0	0	0.0279027	0.0649385	0.0159645	0.00828305	0.00837058	0.0821946	0.096507	0.0944039	0	0	6.35414e-4	0.00998089	0
226	0.00269244	0.0349253	0.166689	0.0427092	0.00584107	0.00499699	8.93041e-4	0.0012384	0.0668419	0.0374296	0.64107	0	0.00866538	0	0.134265	0.0593277	0.0694085	0.0212698	0.0352625	0.0346602	0.178463	0.177498	0.100593	0	0	0.0024433	0.0150666	0.00367826
227	0.00106723	0.0227251	0.0430637	0.0342826	0	0.00226927	0.00454347	0	0.0156466	0.0152098	0.406256	0	0	0	0.0222943	0.0233157	0.0366635	0.00734389	0.00342907	0	0.153001	0.160394	0.0523164	0	0	3.81908e-4	0.00737592	0
228	0.0140746	0	0.2161124	0.434646	0.00281278	0.0806282	0	0	0.066493	0.0998715	0.00440835	0.0192718	0.0262823	0.0375692	0	0	0.0490095	0	0.0708085	0	0.83667	0	0.0984651	0.00836695	0.0011244	0.00409424	3.03409e-4	6.53222e-4
229	0.012519633333333334	0	0.5112311333333333	0.254883	0.0014147866666666667	0.08786866666666666	0	0.0010102309999999999	0.11097836666666668	0.09602943333333333	0.004298053333333334	0.020197200000000002	0.004357893333333333	0.1053507	0	0	0.0504031	6.81259e-4	0.0566851	0	1.7684	0	0.114746	0.015219033333333333	0.001137411	0.0058627	8.498026666666666e-4	0.031082000000000002
230	0.00311254	0	0.31633946	0.0558221	0.00382356	0.0103157	0.00137816	0.0177182	0.0985689	0.0680711	0.0157086	0	0.108159	0	0.126883	0	0.151297	0	0.0154669	0.0254196	0.803487	0.00119361	0.0816032	0	0	0.0029361	0	0.0143848
231	0.00572362	0	0.061894160000000004	0.0785803	0	0.0127398	0	0	0.0191922	0.0222413	0.0013441	0	0.00535579	0.00282915	0	0	0.302589	0	0.0104125	0	0.371478	0	0.0812788	0.00953592	0.0501272	0.00154349	3.36886e-4	0.00928154
232	0.00450616	0.030002	0.0346181	0.0974019	0	0.00983006	0	0.0335178	0.0137687	0.042071	0.743665	0	0.0213535	0	0.0384169	0.0422516	0.159682	0.0203336	0.0101899	0	1.5629	0.149596	0.124981	0	0	0.0012899	0.0128327	0
233	0.003092755	0.0172747	0.059893169999999996	0.04540285	0	0.005423539999999999	0.005677215	0.0429127	0.0197523	0.025963399999999998	0.468374	0	0.01498435	0	0.06792335	0.029724300000000002	0.144979	0.00902154	0.013060329999999998	0.00553075	0.949468	0.14585199999999998	0.0959567	0	0	0.0017524455	0.007251585	0.002120255
234	0.00884921	0	0.155457	0.261921	0	0.0266351	0.00256824	0.0301438	0.0360593	0.079987	0.00317897	0.00184227	0	0	0.00271546	0	0.0286831	0	0	0	0.214232	0	0.0453985	0	0	0	0	0
235	0.00698877	0	0.09730215	0.1537215	0	0.0106638	0.00236532	0.0081404	0.02256085	0.05621045	0	0	0	0	0.00869023	0	0.02225265	0	0	0	0.134951	0	0.0328345	0	0	0	0	0
236	0.007852853333333333	0	0.6885531	0.25726766666666667	0	0.021363066666666666	0.005257076666666667	0	0.270592	0.040199	0.01141563	0	0.046150199999999995	0.0030126533333333333	0.23728366666666667	0	0.0290435	0	0.01952843333333333	0.30466366666666667	0.317885	0.0033217000000000003	0.05083816666666666	0.009137623333333334	0	0.0029805233333333333	0	0.011836776666666667
237	0.010374004999999999	0	0.178603705	0.2653305	0.00521245	0.038071	0	0.0202025	0.051383200000000004	0.0585956	0.003799815	0.00466972	0.0268298	0.00244455	0	0	0.03769365	0	0.02983105	0	0.2204235	0	0.0590446	0	5.6895e-4	0.0035013300000000004	0	0.00512535
238	0.00959523	0	0.3722451	0.285296	0.0112569	0.089101	0	0.0320494	0.0812143	0.136766	0.00825309	0.0195185	0.0190754	0.0224073	0	0	0.0383553	7.07286e-4	0.0464167	0	0.0334214	0	0.0642352	0.0168428	0.00179804	0.0041798	0.00117171	0.030784
239	0.0108104	0	0.5134567	0.326	0.00614673	0.0397545	0	0	0.212176	0.0465687	0.00443384	0	0.0048855	0	0.0725038	0	0.0413066	0	0.0369716	0.269177	0.236822	0	0.067497	0.00700042	0	0.00826548	0	0.00650085
240	0.0170223	0	0.5489687000000001	0.5460233333333333	0	0.06590856666666667	0.007983083333333333	0	0.180088	0.13944333333333334	0.007386493333333333	0	0.044386300000000004	4.7071333333333337e-4	0.26045166666666664	0	0.08494096666666667	0	0.058751033333333334	0.1162501	0.1243056	0.021495633333333333	0.10086983333333334	0.0011818199999999999	0	0.011122703333333333	0	0.021046099999999998
241	0.0102433	0	0.443829	0.221609	0.00120812	0.0412706	0.00228583	0	0.158733	0.129789	0	0	0.0118942	0	0.0313147	0	0.0306892	0	0	0	0.0738618	0	0.0536806	0	0	0	0	0
242	0.00850484	0	0.3547568	0.165327	0	0.0262205	0.00416248	0.0150319	0.105042	0.039249	0	0	0.23299	0	0.316487	0	0.0305237	0	0.0202031	0.195829	0.270314	0	0.0543646	0	0	0	0	0.0102137
243	0.00325005	0.0406019	0.0620989	0.100981	0.00886577	0.0158391	0.00154333	0.0213547	0.0154147	0.0297923	0.928369	0	0	0	0.0074122	0.0511164	0.0613233	0.0237439	0	0	0.302462	0.214549	0.0864819	0	0	0	0.0156542	0
244	0.00933942	0	0.39503089999999996	0.227461	0	0.0345327	0.00754353	0	0.167347	0.045808	0.00381555	0	0.056687800000000003	0	0.108475	0	0.0439617	0	0.0298152	0.114462	0.151135	0.00107533	0.0592946	0	0	0.00811722	0	0
245	0.0114956	0	0.02746456	0.0599887	0	0.031575	0	0	0.00796748	0.0196937	0.00127056	0	0.0194025	0.00707128	0	0	0.661944	0	0.0139875	0	0.0261259	0	0.198661	0.001834	0.0401777	0.00327094	0	0
246	0.00259996	0.029797	0.19581150000000003	0.0218965	0	0.00458541	0.00280412	0	0.073643	0.00421427	0.260677	0	0	0	0.0657869	0.0185296	0.0678593	0.00618274	0.00906084	0.0506505	0.0616972	0.0265903	0.088245	8.49808e-4	0	5.52254e-4	0.00844067	0
